# Supplementary material for: Disruption of gul-1 decreased the culture viscosity and improved protein secretion in the filamentous fungus Neurospora crassa
Source: Microb Cell Fact. 2018 Jun 16;17:96. doi: 10.1186/s12934-018-0944-5 (PMC6004096; doi:10.1186/s12934-018-0944-5)
Supplement: Supplementary file 6 — Additional file 6: Table S2. Gene list of the 246 genes differentially expressed in Δgul-1 as compared to WT on Avicel. [file 12934_2018_944_MOESM6_ESM.xlsx]

## Sheet: Sheet1
Locus	Annotation	WT_3D Reads	WT_3D RPKM	1197_3D Reads	1197_3D RPKM
NCU00003	hypothetical protein	1335	44.6564	1658	55.7899
NCU00004	universal stress protein family domain-containing protein	2066	56.4065	2497	68.5783
NCU00005	hypothetical protein	1069	21.4639	983	19.8543
NCU00006	hypothetical protein	3262	39.9743	2591	31.9399
NCU00007	pH-response regulator protein palH/rim-21	1289	18.2647	1403	19.998
NCU00008	longevity-assurance protein 1	1353	25.619	1360	25.9043
NCU00009	hypothetical protein	0	0	0	0
NCU00010	heavy metal tolerance protein	9300	76.8518	9645	80.1756
NCU00011	hypothetical protein	6	0.967745	2	0.324496
NCU00013	hypothetical protein	0	0	4	0.569984
NCU00014	hypothetical protein	1429	36.8727	1479	38.3893
NCU00015	hypothetical protein	771	23.088	650	19.5801
NCU00017	hypothetical protein	834	14.7355	693	12.3169
NCU00018	cell division control protein Cdc48	15035	217.069	15329	222.626
NCU00019	FKH1	897	11.4788	1009	12.9886
NCU00021	hypothetical protein	1406	14.1443	976	9.87674
NCU00022	hypothetical protein	781	10.5002	979	13.2404
NCU00023	ferric reductase	10765	179.739	5143	86.3804
NCU00024	yippee zinc-binding protein	5921	125.05	6156	130.785
NCU00025	integral membrane protein	2912	66.9077	3987	92.151
NCU00026	hypothetical protein	4256	85.7006	3981	80.6388
NCU00027	hypothetical protein	232	5.05714	277	6.07387
NCU00028	S-(hydroxymethyl)glutathione dehydrogenase	101	2.42316	159	3.83732
NCU00029	ZIP metal ion transporter	2901	50.5978	2901	50.898
NCU00030	mitochondrial nuclease	561	15.9122	689	19.6587
NCU00031	hypothetical protein	18	1.10791	33	2.04322
NCU00032	peroxin 8	3164	42.857	3566	48.5888
NCU00033	integral membrane protein	216	10.6736	243	12.079
NCU00034	prenyl cysteine carboxyl methyltransferase Ste14	532	20.7829	926	36.3894
NCU00035	diacylglycerol O-acyltransferase	1214	25.2574	1352	28.2954
NCU00037	polyadenylation factor subunit 2	810	13.8218	752	12.9082
NCU00038	C2H2 transcription factor	239	8.23129	308	10.6706
NCU00039	hypothetical protein	47	0.924695	83	1.64266
NCU00040	eukaryotic translation initiation factor 3 110 kDa subunit	7978	94.5197	6131	73.0683
NCU00041	guanine nucleotide-binding protein subunit gamma	6299	228.707	5656	206.579
NCU00042	selenoprotein domain-containing protein	1032	40.2835	718	28.193
NCU00043	protein phosphatase-3	12950	196.181	16351	249.173
NCU00045	PHD finger domain-containing protein	493	5.69316	547	6.35423
NCU00046	leucine Rich Repeat domain-containing protein	9010	93.1321	17277	179.644
NCU00047	hypothetical protein	2	0.185118	12	1.1173
NCU00048	hypothetical protein	0	0	4	0.569984
NCU00050	pyruvate dehydrogenase X component	2571	52.0927	2164	44.1064
NCU00051	hypothetical protein	445	12.7105	460	13.2169
NCU00052	alpha-methylacyl-CoA racemase	94	2.09384	121	2.71125
NCU00054	hypothetical protein	2147	49.8225	2628	61.3463
NCU00055	catechol 1,2-dioxygenase 1	1634	42.8409	2121	55.9392
NCU00056	condensing enzyme with mitochondrial function	273	7.84351	527	15.231
NCU00057	ubiquinol cytochrome-c reductase assembly protein Cbp3	400	10.4817	437	11.5192
NCU00059	hypothetical protein	331	5.67193	239	4.11974
NCU00060	WW domain-containing protein	883	24.1079	1662	45.6457
NCU00061	hypothetical protein	772	15.7465	1901	39.0047
NCU00064	hypothetical protein	7637	78.5579	9346	96.708
NCU00065	tRNA-dihydrouridine synthase 1	514	11.1892	548	12.0001
NCU00066	pre-mRNA-splicing factor cwc-22	1763	23.8934	2028	27.648
NCU00067	dolichyl-phosphate mannosyltransferase polypeptide 2	3527	173.061	2983	147.236
NCU00068	hypothetical protein	3298	36.7397	4387	49.1611
NCU00069	hypothetical protein	31	1.7678	48	2.75348
NCU00070	hypothetical protein	1603	22.6156	2171	30.8108
NCU00071	hypothetical protein	0	0	0	0
NCU00072	hypothetical protein	1905	53.7836	2081	59.1012
NCU00073	hypothetical protein	2404	42.4444	2999	53.2638
NCU00074	hypothetical protein	598	18.8914	1111	35.3057
NCU00075	translocase of inner mitochondrial membrane-14	892	38.1058	813	34.937
NCU00076	QDE-2-interacting protein	597	10.8785	598	10.9613
NCU00077	mutagen sensitive-52	1307	20.806	1194	19.12
NCU00078	hypothetical protein	1675	31.9887	2295	44.0894
NCU00079	hypothetical protein	0	0	0	0
NCU00080	DUF1295 domain-containing protein	2259	62.9059	2272	63.6433
NCU00081	DNA topoisomerase 3-beta	282	4.075	257	3.73578
NCU00082	hypothetical protein	4	0.316318	5	0.397743
NCU00083	hypothetical protein	4329	87.5675	6045	123.004
NCU00084	hypothetical protein	249	6.86346	323	8.95602
NCU00085	hypothetical protein	639	8.74507	697	9.59543
NCU00086	glycosyl hydrolase	18	0.836198	18	0.841159
NCU00087	pentose phosphate metabolism-1	1191	34.8327	1042	30.6558
NCU00088	4-nitrophenylphosphatase	245	6.93308	153	4.35532
NCU00089	MYND domain-containing protein	373	5.91656	326	5.20172
NCU00090	pH-response transcription factor pacC/RIM101	12621	204.307	18130	295.227
NCU00091	hypothetical protein	1212	14.2624	1303	15.4242
NCU00092	rRNA-processing protein efg-1	234	8.86499	488	18.5974
NCU00093	hypothetical protein	59	3.85997	107	7.04182
NCU00095	tetratricopeptide repeat protein 1	4373	46.2583	4386	46.6711
NCU00096	hypothetical protein	19	1.21538	38	2.44518
NCU00097	beak-1	80	4.14601	135	7.03791
NCU00099	hypothetical protein	2	0.592377	0	0
NCU00100	hypothetical protein	3551	48.1391	3412	46.5292
NCU00101	pbn-1	2169	41.5366	2274	43.8058
NCU00102	hypothetical protein	3277	69.6307	2934	62.7124
NCU00103	hypothetical protein	561	17.2867	537	16.6453
NCU00104	heat shock protein 98	4193	55.323	4446	59.0092
NCU00105	60S ribosome subunit biogenesis protein NIP7	264	12.902	342	16.8131
NCU00106	proline-4	320	7.6623	314	7.56324
NCU00107	mitochondrial inner membrane protease ATP-23	288	10.736	382	14.3246
NCU00108	serine/threonine protein kinase-13	764	18.7343	768	18.9442
NCU00109	TipA protein	876	10.3483	1155	13.7252
NCU00110	hypothetical protein	130	2.24021	173	2.9989
NCU00111	hypothetical protein	616	31.8905	474	24.6847
NCU00112	aminopeptidase P	1279	22.1104	1255	21.8243
NCU00114	30S ribosomal protein S10	444	18.2037	408	16.8269
NCU00115	rRNA-processing protein FCF2	311	12.9242	544	22.7412
NCU00116	am alpha binding protein-1	2971	66.6343	2904	65.518
NCU00117	exocyst complex component Sec15	2601	41.9794	3008	48.8364
NCU00118	hypothetical protein	54	0.985452	33	0.605794
NCU00119	Sad1/UNC domain-containing protein	2577	32.5009	2733	34.6728
NCU00120	hypothetical protein	1218	14.3089	1593	18.8254
NCU00121	CLC channel protein	2446	27.6071	3342	37.9437
NCU00122	aspartyl aminopeptidase	3285	71.8307	3372	74.1706
NCU00123	hypothetical protein	1	0.0783191	1	0.0787838
NCU00124	hypothetical protein	3291	32.3286	3767	37.2241
NCU00125	hypothetical protein	307	7.22709	362	8.57241
NCU00126	hypothetical protein	1033	18.9504	1485	27.404
NCU00127	hypothetical protein	5676	103.853	4649	85.5672
NCU00128	hypothetical protein	252	3.54505	242	3.42458
NCU00129	AMP-binding domain-containing protein	1390	29.9519	2045	44.3273
NCU00130	glycosylhydrolase family 1-1	29776	649.637	22808	500.565
NCU00132	hypothetical protein	825	28.3336	1250	43.1844
NCU00133	FACT complex subunit pob-3	1619	35.8182	1694	37.6998
NCU00134	exportin-T	2159	26.4576	2472	30.473
NCU00135	phosphatidyl synthase	928	28.3985	941	28.9672
NCU00136	mitochondrial translation optimization protein	226	4.65832	319	6.61425
NCU00137	ssDNA binding protein	1034	48.3567	859	40.4109
NCU00138	pheromone receptor-1	914	13.9632	2012	30.9197
NCU00142	hypothetical protein	2042	27.6517	1102	15.0112
NCU00143	hypothetical protein	0	0	0	0
NCU00144	hypothetical protein	2656	20.8483	1563	12.3416
NCU00145	histone H3v	919	30.678	1088	36.535
NCU00146	ER-associated proteolytic system protein Der1	719	20.0218	687	19.2443
NCU00147	ARD/ARD family protein	1020	40.7926	763	30.6955
NCU00148	short chain dehydrogenase/reductase	982	16.5146	1130	19.1163
NCU00149	hypothetical protein	0	0	0	0
NCU00150	histidine-7	470	16.3019	551	19.2248
NCU00151	hypothetical protein	237	6.19383	249	6.54605
NCU00152	bud4-like	5077	50.0845	4897	48.5954
NCU00153	NAD(P)H dehydrogenase (internal)-1	161	2.44052	181	2.75997
NCU00154	xaa-Pro dipeptidase	1506	29.8701	1919	38.2874
NCU00155	C6 transcription factor	3932	39.4744	4675	47.212
NCU00157	COP9 signalosome-1	1596	36.499	1577	36.2784
NCU00158	potassium channel regulatory factor	528	17.0211	660	21.4026
NCU00159	Sin3-associated polypeptide Sap18	470	17.2056	699	25.7405
NCU00160	NADH:ubiquinone oxidoreductase 6.6	3286	252.898	2969	229.857
NCU00161	hypothetical protein	1851	31.054	1107	18.6822
NCU00162	hypothetical protein	747	16.3634	896	19.7438
NCU00163	dolichyl pyrophosphate Glc1Man9GlcNAc2 alpha-1,3-glucosyltransferase	653	18.5324	720	20.5552
NCU00164	chromatin remodelling factor 4-2	2265	24.9421	2751	30.4737
NCU00166	isochorismatase domain-containing protein 2A	85	3.70236	151	6.61615
NCU00167	hypothetical protein	1849	24.6893	2075	27.8714
NCU00168	1-acylglycerol-3-phosphate O-acyltransferase	1731	36.3853	1606	33.9582
NCU00169	translocation complex component	3338	57.079	3055	52.5497
NCU00170	DNAJ domain-containing protein	2487	29.1539	2256	26.6029
NCU00171	calmodulin	1482	40.4846	1607	44.1598
NCU00172	MesA	2393	35.3212	2573	38.2034
NCU00173	esterase D	1614	54.5114	2325	78.9907
NCU00175	hypothetical protein	1831	45.8652	14953	376.784
NCU00176	hypothetical protein	18	1.64734	54	4.97135
NCU00177	phosphoribosylformylglycinamidine cyclo-ligase	1295	23.0222	958	17.1322
NCU00178	RNA polymerase II elongator complex subunit	938	23.3407	1138	28.4854
NCU00179	hypothetical protein	0	0	0	0
NCU00180	hypothetical protein	5664	89.3211	7801	123.751
NCU00181	peptidyl-prolyl cis-trans isomerase-like 2	575	13.6016	577	13.7299
NCU00182	integral membrane protein	3696	74.4856	3015	61.1219
NCU00183	DUF185 domain-containing protein	660	15.7572	758	18.2043
NCU00184	hypothetical protein	499	16.0228	572	18.4758
NCU00185	hypothetical protein	97	4.12576	143	6.11839
NCU00186	hypothetical protein	239	7.61421	344	11.0244
NCU00187	menadione-induced gene-11	43	1.57767	24	0.885785
NCU00188	autophagy protein-1	4765	44.6027	6711	63.191
NCU00189	hypothetical protein	6	0.647299	6	0.65114
NCU00192	hypothetical protein	0	0	0	0
NCU00193	GPI mannosyltransferase 3	1165	25.2147	1364	29.697
NCU00194	ornithine transaminase	1517	29.6313	2203	43.2861
NCU00195	MFS transporter	2421	51.5992	3171	67.9851
NCU00196	rho GTPase activator	4462	44.1155	5388	53.5869
NCU00197	hypothetical protein	6	0.72942	20	2.44583
NCU00198	translocase of inner mitochondrial membrane 9	781	61.6613	1164	92.4451
NCU00199	hypothetical protein	2934	22.5665	3263	25.2459
NCU00200	tryptophan-1	1474	23.5874	1722	27.7195
NCU00201	hypothetical protein	103	2.37328	221	5.1224
NCU00202	coronin 1	3293	65.287	2775	55.3436
NCU00203	SIR2 family histone deacetylase	12	0.316318	5	0.132581
NCU00204	hypothetical protein	95	2.06804	133	2.91244
NCU00205	hypothetical protein	867	6.18739	710	5.09702
NCU00206	cellobiose dehydrogenase-1	3275	42.5786	2463	32.2117
NCU00207	oxidoreductase	799	20.4226	1139	29.2858
NCU00208	hypothetical protein	39	1.29131	57	1.8985
NCU00209	hypothetical protein	2357	36.4407	2915	45.3352
NCU00210	nuclear cap binding protein subunit 2	2118	82.3461	2304	90.1091
NCU00211	mitochondrial ribosomal protein subunit L31	324	17.3241	406	21.8374
NCU00212	histone h4-2	14887	498.659	16201	545.894
NCU00213	nuclear protein bimA	1189	14.6552	1531	18.9825
NCU00214	hypothetical protein	332	19.3387	371	21.7387
NCU00215	hypothetical protein	309	15.8793	370	19.1268
NCU00216	NADH-cytochrome b5 reductase 1	2238	59.0889	2468	65.5481
NCU00218	ADP-ribosylation factor family protein	208	9.22431	244	10.885
NCU00219	hypothetical protein	4469	34.5632	4267	33.1968
NCU00220	hypothetical protein	531	18.0337	602	20.5663
NCU00221	hypothetical protein	27	0.566804	44	0.929161
NCU00222	hypothetical protein	2570	38.6339	2257	34.13
NCU00223	bZIP transcription factor	5437	92.5504	6064	103.836
NCU00224	hypothetical protein	1	0.161291	1	0.162248
NCU00225	hypothetical protein	2811	72.4943	2358	61.1725
NCU00226	MFS transporter	3345	71.9832	3921	84.8792
NCU00227	mitochondrial cation transporter	293	8.04904	455	12.5735
NCU00229	hypothetical protein	24	1.58715	46	3.06009
NCU00230	protein kinase-4	5577	57.0436	6741	69.3585
NCU00231	hypothetical protein	15	0.307365	22	0.453478
NCU00232	hypothetical protein	626	8.40014	632	8.53097
NCU00233	glycoside hydrolase	28	1.51538	51	2.77654
NCU00234	hypothetical protein	3130	54.6895	2995	52.6412
NCU00236	flavoprotein oxygenase	805	18.7429	1111	26.0209
NCU00237	cAMP-specific phosphodiesterase	1789	26.287	1739	25.7039
NCU00238	hypothetical protein	116	1.25145	77	0.83563
NCU00239	AMP binding domain-containing protein	4029	29.4059	4771	35.028
NCU00240	hypothetical protein	1526	28.3888	1250	23.3922
NCU00241	hypothetical protein	2975	39.4764	3262	43.5415
NCU00242	V-SNARE	1216	29.0172	936	22.4682
NCU00243	microtubule-associated protein RP/EB family member 1	2767	55.5116	2950	59.5342
NCU00244	glycosyl transferase	319	7.88164	302	7.50589
NCU00245	hypothetical protein	71	4.19064	28	1.66245
NCU00246	hypothetical protein	343	6.76738	258	5.12053
NCU00247	hypothetical protein	978	51.7833	848	45.1664
NCU00248	hypothetical protein	903	36.7449	840	34.3841
NCU00249	hypothetical protein	689	12.8031	577	10.7855
NCU00250	hypothetical protein	192	9.89795	544	28.2106
NCU00251	hypothetical protein	832	8.11592	1094	10.735
NCU00252	hypothetical protein	239	5.6047	231	5.44924
NCU00253	hypothetical protein	747	25.0905	1111	37.5381
NCU00254	hypothetical protein	14	2.01828	9	1.30516
NCU00257	ropy-2	513	10.1174	502	9.95919
NCU00258	cytoplasmic ribosomal protein-15	9173	216.777	8370	198.974
NCU00259	hypothetical protein	82	7.06778	87	7.54324
NCU00260	oxidoreductase	380	11.4143	464	14.0201
NCU00261	CTP synthase	3048	53.7759	3247	57.6267
NCU00262	hypothetical protein	434	13.1576	653	19.9145
NCU00263	serin endopeptidase	1223	18.4019	1337	20.2366
NCU00264	hypothetical protein	581	18.9294	768	25.1705
NCU00265	hypothetical protein	86	1.86879	60	1.31155
NCU00267	hypothetical protein	58	1.91393	89	2.95431
NCU00268	hypothetical protein	1760	25.0914	3301	47.3398
NCU00269	set-domain histone methyltransferase-2	651	7.34081	523	5.93245
NCU00270	hypothetical protein	1844	30.2919	1252	20.689
NCU00271	hypothetical protein	1	0.117197	2	0.235785
NCU00272	cullin-4	2551	35.4277	2852	39.843
NCU00273	hypothetical protein	3453	27.9947	3733	30.4443
NCU00274	mutagen sensitive-21	2891	14.8942	3090	16.0139
NCU00275	hypothetical protein	995	18.3636	1257	23.3367
NCU00276	MIP1-like DNA polymerase	763	7.65681	730	7.36912
NCU00277	hypothetical protein	608	8.84861	638	9.34031
NCU00278	hypothetical protein	1150	33.7954	1338	39.5535
NCU00279	hypothetical protein	245	5.14543	334	7.05621
NCU00280	hypothetical protein	902	13.0535	939	13.6696
NCU00281	UDP-glucose,sterol transferase	737	7.69287	865	9.08252
NCU00282	hypothetical protein	4437	44.7464	3700	37.5353
NCU00283	hypothetical protein	724	11.5328	803	12.8671
NCU00284	hypothetical protein	65	2.17577	129	4.34368
NCU00285	hypothetical protein	462	6.67409	428	6.21961
NCU00287	hypothetical protein	1516	25.2862	2162	36.2752
NCU00288	hypothetical protein	78	2.94586	103	3.91313
NCU00289	tall aerial hyphae-1	4100	61.2195	8013	120.357
NCU00290	ABC transporter	147	3.23752	339	7.51041
NCU00291	hypothetical protein	695	23.5218	974	33.1599
NCU00292	cholinesterase	694	14.8692	1014	21.8542
NCU00293	NADH pyrophosphatase	376	10.5304	317	8.9307
NCU00294	60S ribosomal protein L10a	25640	910.651	26302	939.706
NCU00295	hypothetical protein	3911	74.4295	4308	82.4712
NCU00296	hypothetical protein	24	0.765105	77	2.46928
NCU00297	hypothetical protein	1	0.14676	2	0.295262
NCU00298	MFS monocarboxylate transporter	50	1.59397	73	2.341
NCU00299	peroxisomal D3,D2-enoyl-CoA isomerase	717	30.6031	990	42.5061
NCU00300	G-protein-coupled receptor-5	341	6.66602	417	8.20007
NCU00301	Sas10/Utp3 family protein	837	18.2857	738	16.2185
NCU00302	3-ketodihydrosphingosine reductase tsc-10	262	9.42874	472	17.0869
NCU00303	smr domain-containing protein	572	23.3731	468	19.2369
NCU00304	hypothetical protein	1710	46.3246	1808	49.2701
NCU00305	short chain dehydrogenase	392	12.3437	523	16.5665
NCU00306	MFS multidrug transporter	452	8.06489	148	2.65639
NCU00307	hypothetical protein	7	0.958257	13	1.79018
NCU00308	NOL1/NOP2/Sun domain family	254	4.7397	328	6.15687
NCU00309	WSC domain-containing protein	3787	64.9386	1468	25.3223
NCU00310	hypothetical protein	455	5.16764	587	6.70638
NCU00311	VTS1	6933	104.382	6216	94.1421
NCU00312	hypothetical protein	478	26.0428	732	40.1181
NCU00313	hypothetical protein	0	0	0	0
NCU00314	hypothetical protein	120	5.29768	149	6.61698
NCU00315	60S ribosomal protein L29	6012	295.884	5969	295.511
NCU00316	peroxisomal adenine nucleotide transporter 1	657	17.759	1030	28.0066
NCU00317	calpain-like protease palB/rim-13	724	11.0467	673	10.3295
NCU00318	hypothetical protein	31	0.690522	37	0.829061
NCU00319	hypothetical protein	69	2.6552	56	2.16773
NCU00320	hypothetical protein	3421	18.7978	4203	23.2318
NCU00321	hypothetical protein	3551	52.1929	1152	17.0327
NCU00322	hypothetical protein	10163	469.893	6966	323.989
NCU00324	hypothetical protein	2895	40.9855	3257	46.384
NCU00325	hypothetical protein	863	21.409	896	22.3596
NCU00326	calcium homeostasis protein Regucalcin	3379	68.013	2331	47.1971
NCU00327	hypothetical protein	29	2.62456	26	2.36702
NCU00329	vegetative asexual development-1	248	4.45917	215	3.88875
NCU00330	hypothetical protein	220	5.32787	275	6.69936
NCU00331	hypothetical protein	535	9.07849	711	12.1366
NCU00332	hypothetical protein	1060	24.8457	1189	28.0348
NCU00333	ADP-ribosylation factor family protein	237	7.78914	275	9.09166
NCU00334	3' exoribonuclease	174	5.88076	319	10.8454
NCU00335	pre-mRNA-splicing factor cwc15	930	34.1987	1133	41.9108
NCU00336	U3 small nucleolar RNA-associated protein 10	881	7.41568	781	6.61295
NCU00337	nuclear export protein Noc3	207	4.34923	212	4.48072
NCU00338	aspartic proteinase	866	22.9639	724	19.3123
NCU00339	hypothetical protein	0	0	0	0
NCU00340	protoperithecium-1	13485	163.247	9737	118.574
NCU00343	hypothetical protein	3	0.260414	3	0.26196
NCU00344	hypothetical protein	1427	23.9818	1474	24.9187
NCU00345	hypothetical protein	941	11.5955	1259	15.6061
NCU00346	EBDP2	1329	41.4749	1432	44.9545
NCU00347	pex26-like	1541	33.5907	1611	35.3249
NCU00348	pre-mRNA splicing factor	530	29.0704	495	27.3117
NCU00349	hypothetical protein	837	22.587	1134	30.7834
NCU00350	epoxide hydrolase	1223	37.52	1467	45.2726
NCU00351	cript family protein	826	28.2884	1101	37.9302
NCU00352	phospholipid-transporting ATPase	4550	40.4224	5730	51.2076
NCU00353	hypothetical protein	5	0.457595	7	0.644434
NCU00354	hypothetical protein	3	0.814518	0	0
NCU00355	catalase-3	1237	19.6405	277	4.42418
NCU00356	nucleoside transporter	1172	23.3783	1254	25.1624
NCU00357	hypothetical protein	1984	32.0424	3011	48.9174
NCU00358	hypothetical protein	186	5.42041	280	8.20817
NCU00359	YEATS family protein	367	7.14001	503	9.84396
NCU00360	NAD dependent epimerase/dehydratase	311	6.64579	360	7.73852
NCU00361	pre-mRNA-splicing factor syf-2	32	1.20576	35	1.32663
NCU00362	hypothetical protein	451	8.08246	616	11.105
NCU00363	hypothetical protein	111	2.37301	204	4.38708
NCU00364	hypothetical protein	277	8.73938	325	10.3146
NCU00365	hypothetical protein	230	25.6629	198	22.2235
NCU00366	eukaryotic translation initiation factor 5	8349	163.079	9190	180.572
NCU00367	hypothetical protein	11	0.184736	18	0.304089
NCU00368	hypothetical protein	725	14.8001	1032	21.1922
NCU00369	dephospho-CoA kinase	1054	26.3884	1270	31.9849
NCU00370	hypothetical protein	51	1.73085	79	2.69703
NCU00371	translocase of inner mitochondrial membrane 23	738	21.584	641	18.8583
NCU00372	hypothetical protein	972	9.19882	779	7.41605
NCU00373	hypothetical protein	10676	140.368	9635	127.433
NCU00375	hypothetical protein	106	3.84013	217	7.90805
NCU00376	GTR/RAG family GTPase Gtr2	1467	32.3675	1806	40.0835
NCU00377	LMBR1 domain-containing protein	1819	33.1951	2106	38.6607
NCU00378	aldehyde dehydrogenase	3427	82.5845	4238	102.734
NCU00379	hypothetical protein	2068	40.5397	2248	44.3298
NCU00380	hypothetical protein	21	0.5282	14	0.354223
NCU00382	hypothetical protein	3882	50.1766	4865	63.2554
NCU00384	hypothetical protein	7	0.883974	22	2.79469
NCU00385	delta-subunit ATP synthase	3444	234.745	3016	206.792
NCU00386	hypothetical protein	237	4.52086	246	4.72039
NCU00387	3-oxo-5-alpha-steroid 4-dehydrogenase	56	1.13701	71	1.45012
NCU00388	hypothetical protein	10357	78.3526	11634	88.5356
NCU00389	developmentally regulated GTP-binding protein 1	876	24.6466	970	27.4532
NCU00391	hypothetical protein	3	0.474477	1	0.159097
NCU00392	hypothetical protein	1292	21.1813	1148	18.9322
NCU00395	mRNA processing protein	927	23.6325	881	22.5931
NCU00396	pre-mRNA-splicing factor rse-1	2657	27.1257	2654	27.2558
NCU00397	hypothetical protein	3079	137.169	3432	153.802
NCU00398	hypothetical protein	2200	50.6914	2473	57.3198
NCU00399	cell wall protein PhiA	199	5.10249	832	21.4596
NCU00400	hypothetical protein	579	7.39002	657	8.43532
NCU00401	hypothetical protein	1220	24.0414	1107	21.9441
NCU00403	dTDP-D-glucose 4,6-dehydratase	2269	39.392	2002	34.9629
NCU00404	RNA processing factor 1	790	21.5447	942	25.8425
NCU00405	glycyl-tRNA synthetase 1	3581	66.5934	3624	67.7929
NCU00406	velvet	4283	57.2525	4544	61.1017
NCU00407	hypothetical protein	462	9.69032	497	10.4863
NCU00408	hypothetical protein	26	1.42449	20	1.10227
NCU00409	chorismate mutase/prephenate dehydratase	61	1.41622	76	1.77494
NCU00410	eukaryotic release factor 1	2820	55.864	2830	56.3948
NCU00411	hypothetical protein	573	18.6439	568	18.5909
NCU00412	hypothetical protein	975	18.7892	1282	24.8519
NCU00413	60S ribosomal protein L2	13031	457.828	14418	509.565
NCU00414	adenosine kinase	6973	189.321	6831	186.566
NCU00415	hypothetical protein	2597	26.2608	2871	29.2037
NCU00416	C2H2 type zinc finger domain-containing protein	316	11.347	334	12.0645
NCU00417	cell cycle control protein cwf14	852	44.6283	926	48.7922
NCU00418	NADH:ubiquinone oxidoreductase 14.8	3981	278.733	3889	273.908
NCU00419	DNA-directed RNA polymerase I and III polypeptide	244	12.9193	148	7.88282
NCU00420	hypothetical protein	6487	82.3233	8592	109.684
NCU00421	Snf5-like	1175	24.4356	1267	26.5051
NCU00422	curved DNA-binding protein	4422	117.77	4709	126.158
NCU00423	hypothetical protein	3429	30.4412	4384	39.1503
NCU00424	Spo76 protein	3195	27.0565	3225	27.4726
NCU00425	hypothetical protein	0	0	0	0
NCU00426	hypothetical protein	202	6.82237	185	6.28528
NCU00427	hypothetical protein	455	6.83775	648	9.79594
NCU00428	DNA repair and recombination protein pif1	829	11.8117	891	12.7704
NCU00430	Na(+)/H(+) antiporter 2	10628	112.914	7715	82.4517
NCU00431	translocase of mitochondrial outer membrane 22	2212	78.9649	1758	63.1302
NCU00432	hypothetical protein	3668	31.6768	1998	17.3571
NCU00434	protein phosphatase 2C isoform beta	3204	44.3578	4127	57.4753
NCU00435	SNF7 family protein	1183	40.458	1193	41.0421
NCU00436	ultraviolet-sensitive-5	2523	37.3302	3259	48.5062
NCU00437	nitrilase	18	0.616022	28	0.963943
NCU00438	adenosine deaminase	104	3.84463	115	4.27649
NCU00439	hypothetical protein	0	0	1	0.0958306
NCU00440	guanine nucleotide binding protein beta-1	7306	114.44	5693	89.7032
NCU00441	phosducin	1429	28.0019	1299	25.6056
NCU00442	hypothetical protein	4940	62.2065	6432	81.4749
NCU00443	ran-specific GTPase-activating protein 1	12242	349.055	12164	348.889
NCU00444	transcription initiation factor TFIID subunit 14	2618	50.531	2448	47.5301
NCU00445	hypothetical protein	1711	20.355	2543	30.4325
NCU00446	acetoacetyl-CoA synthase	745	12.3924	840	14.0556
NCU00447	serine palmitoyltransferase 2	3970	64.3297	3405	55.5018
NCU00448	hypothetical protein	776	12.8382	1030	17.1415
NCU00449	hypothetical protein	178	9.07097	383	19.6337
NCU00450	sucrose transporter	5329	79.2798	5986	89.5824
NCU00451	hypothetical protein	165	4.38723	233	6.23206
NCU00453	sodium/hydrogen exchanger 3	1811	35.1771	1947	38.0432
NCU00454	hypothetical protein	4865	101.955	5117	107.872
NCU00455	tyrosinase-1	2835	45.5306	2854	46.1077
NCU00456	hypothetical protein	456	26.0951	296	17.0394
NCU00457	translation initiation factor 4B	4132	70.6068	3838	65.9721
NCU00458	hypothetical protein	453	17.2958	491	18.8579
NCU00459	hypothetical protein	1826	8.83638	1768	8.60648
NCU00461	glutamate dehydrogenase-1	11748	124.894	14326	153.205
NCU00462	hypothetical protein	8	0.771142	5	0.484823
NCU00463	kynureninase	471	11.3446	622	15.0706
NCU00464	60S ribosomal protein L32	12589	765.222	12658	773.981
NCU00465	chaperone dnaJ	2229	47.9462	2331	50.4377
NCU00466	glutamyl-tRNA synthetase	450	9.64561	408	8.79725
NCU00467	COP9 signalosome-5	1102	32.2877	1132	33.3635
NCU00468	prephenate dehydrogenase	559	15.4344	507	14.0817
NCU00469	alpha-tubulin suppressor protein Aats1	6	0.170679	5	0.143077
NCU00470	DNA repair protein Rad9	453	7.04827	483	7.55963
NCU00471	hypothetical protein	359	8.5086	355	8.46372
NCU00472	CDC37	1969	38.661	2596	51.2745
NCU00473	hypothetical protein	294	7.1235	183	4.46033
NCU00474	hypothetical protein	7	0.358593	23	1.18523
NCU00475	40S ribosomal protein S18	16794	672.739	18666	752.165
NCU00476	UPF0023 family protein	339	10.4526	478	14.8259
NCU00477	carboxypeptidase Y	19264	400.278	23995	501.539
NCU00478	aconidiate-2	2229	20.2818	1564	14.3154
NCU00480	ubiquitin C-terminal hydrolase	4201	32.337	4100	31.7468
NCU00481	a-pheromone processing metallopeptidase Ste23	4019	43.6862	3779	41.3211
NCU00483	hypothetical protein	526	10.4369	610	12.1755
NCU00484	NADH:ubiquinone oxidoreductase 18.4	3289	119.241	2963	108.06
NCU00485	hypothetical protein	10	1.42898	7	1.00622
NCU00486	hypothetical protein	8638	104.986	8899	108.8
NCU00487	hypothetical protein	88	2.9336	138	4.62771
NCU00488	protein phosphatase PP2A regulatory subunit A	7982	125.754	8016	127.039
NCU00489	cytoplasmic ribosomal protein-10	8739	219.694	9497	240.166
NCU00490	DUF803 domain membrane protein	3362	47.7214	2980	42.5501
NCU00491	hypothetical protein	0	0	2	0.215619
NCU00492	hypothetical protein	3435	38.0835	4445	49.5737
NCU00493	coatomer subunit delta	3531	79.1941	3622	81.7171
NCU00494	hypothetical protein	905	15.1312	943	15.86
NCU00495	SipA3	1600	15.2158	1488	14.2346
NCU00496	hypothetical protein	234	4.57617	268	5.27218
NCU00497	hypothetical protein	612	17.9419	588	17.3406
NCU00498	molybdenum cofactor biosynthesis protein 1 B	810	13.5707	805	13.5669
NCU00499	all development altered-1	9180	188.345	5417	111.799
NCU00500	hypothetical protein	168	6.65344	311	12.3899
NCU00501	nucleolar complex protein 4	669	12.8872	839	16.2578
NCU00502	ATP synthase subunit 4	6841	208.824	5872	180.308
NCU00503	nonselective cation channel protein	843	14.8142	1177	20.8064
NCU00504	hypothetical protein	98	3.89696	130	5.20011
NCU00505	small nuclear ribonucleoprotein Sm D1	1763	82.1351	1496	70.1096
NCU00506	Pkr1-like	1709	58.6522	1711	59.0693
NCU00509	hypothetical protein	616	23.9686	581	22.7409
NCU00510	hypothetical protein	1	0.131374	12	1.58584
NCU00512	hypothetical protein	763	9.37843	927	11.4619
NCU00513	phosphotransferase enzyme family domain-containing protein	1694	40.3842	1797	43.0939
NCU00515	hypothetical protein	5819	54.868	6555	62.1746
NCU00516	hypothetical protein	33	0.883697	72	1.93951
NCU00517	cell cycle checkpoint protein RAD17	1606	24.7984	1578	24.5106
NCU00518	MGS207 protein	1141	34.9167	1277	39.3104
NCU00519	ribulose-phosphate 3-epimerase	987	36.8493	1281	48.1095
NCU00520	oxidoreductase	871	18.7024	710	15.3358
NCU00521	hypothetical protein	4652	145.363	3602	113.221
NCU00522	cystathionine beta-lyase	764	21.1305	738	20.5325
NCU00523	NAD-dependent deacetylase sirtuin-2	590	13.9227	719	17.0675
NCU00524	hypothetical protein	98	4.37385	178	7.99148
NCU00525	hypothetical protein	0	0	0	0
NCU00526	Lcc1	3	0.0807787	7	0.189602
NCU00527	mitochondrial genome maintenance protein Mgr2	657	19.8322	557	16.9134
NCU00528	hyphal anastomosis-4	2981	35.6285	2979	35.8158
NCU00529	hypothetical protein	1	0.19627	0	0
NCU00530	hypothetical protein	0	0	0	0
NCU00531	hypothetical protein	0	0	0	0
NCU00532	hypothetical protein	0	0	0	0
NCU00533	hypothetical protein	0	0	0	0
NCU00534	hypothetical protein	8	0.247919	13	0.405259
NCU00535	alanyl-tRNA synthetase	56	2.07018	91	3.38401
NCU00536	homoserine O-acetyltransferase	746	15.627	711	14.9822
NCU00537	hypothetical protein	2275	62.4968	2440	67.4272
NCU00538	PAP/25A associated domain family	3004	21.0298	3310	23.3094
NCU00541	hypothetical protein	4743	88.0348	5368	100.227
NCU00542	DUF914 domain membrane protein	2559	51.1289	3075	61.8031
NCU00545	hypothetical protein	2767	30.7193	825	9.21352
NCU00547	hypothetical protein	26	0.653626	29	0.73337
NCU00548	MutT/nudix family protein	22	1.1188	42	2.14856
NCU00549	glutathione transferase omega-1	1730	58.3888	2113	71.7385
NCU00550	hypothetical protein	2241	22.5026	2789	28.1714
NCU00551	myo2-like	6159	37.0003	7238	43.7404
NCU00552	albino-1	4920	102.144	4379	91.4513
NCU00553	rho GTPase activator	3086	50.0884	3206	52.3449
NCU00554	homoserine-1	1603	36.6762	1571	36.1573
NCU00556	RNA binding protein	2412	55.8924	2412	56.2241
NCU00557	hypothetical protein	3	0.303547	6	0.610697
NCU00558	hypothetical protein	873	21.7787	1219	30.5908
NCU00559	hypothetical protein	2536	29.4387	4973	58.0708
NCU00560	WD domain-containing protein	864	21.7541	1107	28.0378
NCU00561	hypothetical protein	664	16.2577	1461	35.9841
NCU00562	hypothetical protein	2822	59.9367	3361	71.8081
NCU00563	hypothetical protein	64	1.41463	85	1.88996
NCU00564	mitochondrial 40S ribosomal protein MRP2	1247	67.4887	1269	69.0868
NCU00565	lipoic acid synthetase	1072	19.8522	1316	24.5153
NCU00566	synaptobrevin	4159	168.536	4691	191.223
NCU00567	arginine-6	2018	27.8593	2001	27.7885
NCU00568	hypothetical protein	667	15.3977	631	14.6531
NCU00569	SOH1 family protein	247	12.522	216	11.0153
NCU00570	DNA-directed RNA polymerase III polypeptide	315	20.2825	303	19.6256
NCU00571	hypothetical protein	2066	70.5082	2116	72.6431
NCU00572	thaumatin family protein	223	6.39194	343	9.88988
NCU00573	hypothetical protein	25020	378.562	22510	342.606
NCU00574	hypothetical protein	407	51.7983	369	47.2407
NCU00575	glucokinase	9377	114.452	9597	117.832
NCU00576	hypothetical protein	1736	40.9658	1685	39.9983
NCU00577	hypothetical protein	1132	23.8355	1284	27.1964
NCU00578	peptidyl-prolyl cis-trans isomerase-like 1	296	15.1793	386	19.912
NCU00579	oxysterol binding protein 1	3674	40.3398	5014	55.3794
NCU00580	acyl-CoA thioesterase	199	5.79235	338	9.89663
NCU00581	phosphopantetheinyl transferase	116	3.9205	138	4.69172
NCU00582	cryptochrome	5150	61.4768	4283	51.4306
NCU00583	hypothetical protein	0	0	0	0
NCU00584	hypothetical protein	847	23.5728	562	15.7338
NCU00585	albino-2	6104	92.8734	2451	37.5136
NCU00586	non-anchored cell wall protein-6	458	11.6215	585	14.9321
NCU00587	osmotic sensitive-5	2647	42.3443	2670	42.9657
NCU00589	auxin Efflux Carrier superfamily	4211	71.3579	4322	73.6734
NCU00590	hypothetical protein	1243	41.4937	1619	54.366
NCU00591	methylcrotonoyl-CoA carboxylase subunit alpha	1673	27.9144	3882	65.1565
NCU00592	pre-mRNA-splicing factor cwc-25	545	16.1227	746	22.1999
NCU00593	COP9 signalosome-2	1344	32.6131	1364	33.2948
NCU00594	hypothetical protein	3	0.394122	5	0.660767
NCU00595	ubiquitin thiolesterase	6231	70.3108	5535	62.8277
NCU00596	lipoyltransferase	452	10.3368	456	10.4902
NCU00597	deoxyribose-phosphate aldolase 2	128	3.89751	120	3.6756
NCU00598	thioredoxin	546	26.7103	772	37.9903
NCU00599	37S ribosomal protein Rsm22	627	10.3731	778	12.9476
NCU00600	rho-type GTPase-3	7775	166.29	4712	101.377
NCU00602	siroheme synthase	245	4.29771	255	4.49967
NCU00603	hypothetical protein	0	0	6	0.664339
NCU00604	hypothetical protein	861	18.7681	1447	31.7289
NCU00605	ThiF domain-containing protein	161	3.3425	96	2.00487
NCU00606	short-chain alcohol dehydrogenase	27	1.4893	49	2.71884
NCU00607	hypothetical protein	1077	80.7273	7978	601.545
NCU00608	AMP-binding enzyme	1204	20.2202	1751	29.5811
NCU00609	Och1 homolog	1532	35.7719	1366	32.0851
NCU00611	hypothetical protein	1226	18.2671	1654	24.7904
NCU00614	DUF1620 domain-containing protein	3222	31.7273	3082	30.5288
NCU00616	hypothetical protein	883	18.681	1041	22.1544
NCU00617	phosducin family protein	1159	35.9173	1277	39.8089
NCU00618	40S ribosomal protein S27	16726	630.724	17004	645.012
NCU00619	hypothetical protein	1530	47.3545	1288	40.101
NCU00620	hypothetical protein	204	6.30595	293	9.11081
NCU00621	TORC1 growth control complex subunit Kog1	3785	31.0781	4051	33.4596
NCU00622	cell polarity protein	3625	32.3872	3648	32.786
NCU00623	integral membrane protein	577	23.4208	472	19.2725
NCU00624	yif1-like	1206	34.3065	1182	33.8233
NCU00627	hypothetical protein	21069	263.679	24971	314.367
NCU00628	hypothetical protein	974	17.3219	1162	20.7879
NCU00629	embden-meyerhof pathway-3	3138	35.2546	3358	37.9501
NCU00630	hypothetical protein	558	9.33907	726	12.2229
NCU00631	chromatin remodelling factor 9-1	3047	27.0157	2901	25.8738
NCU00632	type I phosphodiesterase/nucleotide pyrophosphatase	1832	32.4039	1959	34.8558
NCU00633	hypothetical protein	1245	37.4658	1737	52.5818
NCU00634	ribosomal protein L14	12189	361.462	12541	374.108
NCU00635	nascent polypeptide-associated complex subunit alpha	7460	328.153	7759	343.331
NCU00636	ATP synthase subunit D	5037	105.378	4219	88.7888
NCU00638	hypothetical protein	154	5.04096	160	5.26844
NCU00640	hypothetical protein	138	22.4807	148	24.2528
NCU00641	cytochrome c oxidase-assembly factor cox-16	121	17.1403	116	16.5295
NCU00642	glycosylhydrolase family 35-1	2952	36.4128	3395	42.1257
NCU00643	L-arabinitol 4-dehydrogenase	213	5.83495	296	8.15677
NCU00644	ATP synthase subunit G	2719	69.9371	1850	47.8674
NCU00645	hypothetical protein	0	0	0	0
NCU00646	methyltransferase LaeA	122	3.34208	89	2.45254
NCU00648	choline transporter	147	3.78906	195	5.05612
NCU00649	nicotinic acid-6	900	19.6885	904	19.8933
NCU00650	Wdr1p	705	9.85248	614	8.63166
NCU00651	peptide N-glycanase-1	2943	54.2951	2426	45.0226
NCU00652	male barren-2	698	8.87179	1121	14.3328
NCU00653	hypothetical protein	263	5.59074	402	8.59624
NCU00654	hypothetical protein	1201	29.0134	1481	35.9899
NCU00655	mitochondrial enoyl reductase	834	25.0206	896	27.0401
NCU00656	phosphoinositide 3-kinase	1914	30.3502	2028	32.3487
NCU00657	hypothetical protein	761	16.5957	687	15.0708
NCU00658	male barren-3	555	2.24532	778	3.16617
NCU00659	hypothetical protein	308	9.88982	230	7.42907
NCU00660	glutamyl-tRNA amidotransferase	280	7.03181	300	7.57879
NCU00662	RNA binding protein	459	8.43937	473	8.74838
NCU00663	hypothetical protein	1023	41.3525	765	31.1069
NCU00664	pre-mRNA-splicing factor isy-1	429	6.26965	448	6.58617
NCU00665	Ser/Thr protein phosphatase	3	0.0634965	5	0.106455
NCU00666	hypothetical protein	1185	25.2892	1538	33.0174
NCU00667	vacuolar membrane ATPase-11	1476	57.7532	1539	60.5756
NCU00668	rho guanyl nucleotide exchange factor 1	5324	52.981	5195	52.004
NCU00669	oligosaccharyl transferase subunit	2165	58.3274	1911	51.7899
NCU00670	NADH:ubiquinone oxidoreductase 9.5	3268	178.647	3112	171.129
NCU00671	beige/BEACH domain-containing protein	5032	27.7155	4792	26.5502
NCU00673	serine protease p2	91303	1610.28	91979	1631.83
NCU00674	hypothetical protein	111	1.80282	123	2.00958
NCU00675	efr-3	1270	13.6951	1311	14.2211
NCU00676	F1-ATP synthase assembly protein	178	5.03709	163	4.63999
NCU00677	phenylacetyl-CoA ligase	1231	26.2939	2365	50.8155
NCU00678	glutamate decarboxylase	445	8.91662	324	6.53062
NCU00679	hypothetical protein	23	0.588192	53	1.36344
NCU00680	2-methylcitrate dehydratase	5400	111.966	5484	114.382
NCU00681	GTPase activating protein	1705	18.7501	1784	19.7352
NCU00682	protein kinase A catalytic subunit-2	4245	72.7922	5296	91.3534
NCU00684	endonuclease/Exonuclease/phosphatase	1785	35.6643	1365	27.4345
NCU00685	casein kinase I isoform delta	16075	259.618	17936	291.392
NCU00687	hypothetical protein	7924	96.9834	8795	108.282
NCU00688	hypothetical protein	88	2.33224	112	2.98592
NCU00689	hypothetical protein	1329	23.7129	1573	28.2331
NCU00690	ribonuclease P complex subunit Pop1	643	9.39717	754	11.0848
NCU00691	hypothetical protein	1236	15.7345	1652	21.155
NCU00692	chaperone dnaK	2314	49.6871	1840	39.7436
NCU00693	exosome complex exonuclease RRP40	497	17.2018	513	17.8609
NCU00694	hypothetical protein	6016	87.0363	5863	85.3261
NCU00695	hypothetical protein	0	0	0	0
NCU00696	SH3 domain-containing protein	8313	108.453	6926	90.8942
NCU00697	hypothetical protein	52	1.29065	41	1.02367
NCU00698	hypothetical protein	38	1.30874	69	2.3905
NCU00699	hypothetical protein	1066	27.2045	888	22.7964
NCU00700	hypothetical protein	573	10.0985	985	17.4626
NCU00701	lysozyme	180	6.58936	239	8.80112
NCU00704	hypothetical protein	0	0	0	0
NCU00705	hypothetical protein	98	5.78426	198	11.7559
NCU00706	60S ribosomal protein L44	6304	320.586	7862	402.19
NCU00707	hypothetical protein	221	6.08823	155	4.29536
NCU00708	hypothetical protein	6	0.453911	3	0.228302
NCU00709	glycosylhydrolase family 3-8	35	0.660931	89	1.69062
NCU00710	acetyl xylan esterase	155	4.11239	262	6.99251
NCU00711	multidrug resistance protein fnx1	550	10.1201	952	17.621
NCU00712	3-hydroxy-3-methylglutaryl-coenzyme A reductase	3601	38.1912	3202	34.161
NCU00713	nicotinic acid-8	325	8.95328	375	10.392
NCU00714	heat shock protein STI1	3634	76.0915	5086	107.127
NCU00715	betaine aldehyde dehydrogenase	333	7.80531	496	11.6949
NCU00716	non-anchored cell wall protein-5	7465	256.376	23513	812.315
NCU00717	DUF1212 domain membrane protein	322	2.64969	405	3.35246
NCU00718	hypothetical protein	5	0.798548	22	3.53446
NCU00719	hypothetical protein	113	2.85397	127	3.22659
NCU00720	tricarboxylic acid-17	1478	39.023	1873	49.7454
NCU00721	proline-specific permease	1657	29.1818	3206	56.7966
NCU00722	amidohydrolase	414	5.59996	496	6.74893
NCU00723	Znf1p	528	11.0889	574	12.1265
NCU00724	hypothetical protein	64	1.5198	68	1.62437
NCU00725	epsin-3	2641	61.8441	2951	69.5134
NCU00726	cyclosporin-resistant-1	28483	1212.54	38494	1648.44
NCU00727	hypothetical protein	300	8.96718	336	10.1028
NCU00728	hypothetical protein	190	3.79775	256	5.14734
NCU00729	hypothetical protein	2924	100.917	1825	63.3609
NCU00730	hypothetical protein	112	1.74986	130	2.04314
NCU00732	trichothecene C-15 hydroxylase	15	0.477257	13	0.416077
NCU00733	hypothetical protein	35	1.75615	67	3.38172
NCU00734	Ulp1 protease	1936	46.0187	2152	51.4565
NCU00735	hypothetical protein	167	8.02505	282	13.6317
NCU00736	molybdenum cofactor biosynthetic protein	52	1.60334	103	3.1947
NCU00737	presequence translocated-associated motor subunit pam-17	844	17.3089	1001	20.6505
NCU00738	chromodomain protein-2	903	16.6593	1047	19.4306
NCU00739	hypothetical protein	0	0	0	0
NCU00740	hypothetical protein	223	3.16626	378	5.39886
NCU00741	gliotoxin biosynthesis protein GliK	1576	21.4304	2068	28.2875
NCU00742	glycerol-3-phosphate dehydrogenase	99	2.24721	135	3.08256
NCU00743	glycogen debranching enzyme	5943	50.7232	5237	44.9627
NCU00744	hypothetical protein	13894	255.365	11655	215.484
NCU00745	hypothetical protein	10	0.517702	33	1.71855
NCU00746	hypothetical protein	0	0	2	0.0912926
NCU00747	hypothetical protein	0	0	2	0.114195
NCU00748	hypothetical protein	710	15.1456	713	15.2998
NCU00749	conidiation at high carbon dioxide-1	956	25.6004	1180	31.7863
NCU00751	hypothetical protein	460	13.4776	733	21.6038
NCU00752	hypothetical protein	452	47.5048	607	64.1737
NCU00753	hypothetical protein	1168	34.3038	1424	42.0705
NCU00754	multidrug resistant protein	198	3.65702	464	8.62084
NCU00755	hypothetical protein	353	5.11307	1410	20.5445
NCU00756	hypothetical protein	0	0	3	0.42018
NCU00757	hypothetical protein	34	1.5735	122	5.6796
NCU00758	formate/nitrite transporter	218	3.6461	347	5.83809
NCU00759	hypothetical protein	924	12.5401	1073	14.6487
NCU00760	hypothetical protein	0	0	0	0
NCU00761	triacylglycerol lipase	127	1.46176	194	2.24617
NCU00762	glycosylhydrolase family 5-1	8074	196.703	6576	161.158
NCU00763	hypothetical protein	192	2.41153	283	3.57558
NCU00764	hypothetical protein	4	0.356074	9	0.805919
NCU00765	amino acid permease-2	86	2.22612	104	2.70803
NCU00766	hypothetical protein	418	20.0669	639	30.8585
NCU00768	mRNA binding post-transcriptional regulator	2714	57.2943	1802	38.2671
NCU00770	hypothetical protein	1708	13.8589	1829	14.9287
NCU00771	UBX domain-containing protein 7	1767	30.0157	1722	29.4249
NCU00772	serine/threonine protein kinase-6	1543	23.2741	1424	21.6066
NCU00773	hypothetical protein	179	6.16485	246	8.52264
NCU00774	hypothetical protein	4728	103.291	3716	81.6641
NCU00775	tricarboxylic acid-6	7008	135.532	5574	108.438
NCU00776	tyrosinase	23	0.553439	32	0.774572
NCU00777	methyltransferase	282	3.92416	387	5.41724
NCU00778	sed5 vesicle protein	555	10.3485	579	10.8601
NCU00779	hypothetical protein	0	0	2	0.0669314
NCU00780	D-lactate dehydrogenase	139	4.69136	243	8.2501
NCU00781	hypothetical protein	0	0	1	0.169521
NCU00782	pantothenate transporter liz1	583	15.8288	1082	29.5513
NCU00783	hypothetical protein	34	5.76951	37	6.31583
NCU00784	hypothetical protein	910	14.4862	1022	16.3657
NCU00786	G-protein coupled receptor-1	80	1.86709	235	5.51712
NCU00787	hypothetical protein	134	4.05997	158	4.81553
NCU00788	hypothetical protein	307	4.76602	328	5.12225
NCU00789	DUF221 domain-containing protein	5259	68.61	5498	72.1537
NCU00790	high affinity potassium transporter-1	496	7.32771	614	9.12482
NCU00792	branched-chain-amino-acid aminotransferase	892	23.114	596	15.5355
NCU00793	trehalose phosphate synthase	12272	162.665	10895	145.27
NCU00794	ribosome biogenesis protein Rsa4	238	4.83028	307	6.26763
NCU00795	membrane bound cation transporter	98	2.49706	160	4.10103
NCU00796	hydantoinase	312	4.1855	529	7.13868
NCU00797	hypothetical protein	6	0.14862	16	0.398671
NCU00798	hypothetical protein	7	0.215835	3	0.0930494
NCU00799	homocysteine S-methyltransferase	139	1.6306	136	1.60487
NCU00800	hypothetical protein	90	1.72014	147	2.82623
NCU00801	cellodextrin transport-1	45812	734.06	48434	780.678
NCU00802	hypothetical protein	1506	45.3481	1673	50.6756
NCU00803	MFS transporter	339	7.99195	440	10.4346
NCU00804	hypothetical protein	2	0.44028	3	0.664339
NCU00805	bZIP transcription factor	5058	82.4517	5571	91.353
NCU00806	hypothetical protein	1	0.0681605	2	0.13713
NCU00807	hypothetical protein	0	0	3	0.399684
NCU00808	C6 zinc finger domain-containing protein	341	8.94048	563	14.8485
NCU00809	MFS monosaccharide transporter	894	17.2011	718	13.8967
NCU00810	glycosylhydrolase family 2-3	2904	37.4167	2942	38.1313
NCU00811	hypothetical protein	8784	202.492	4125	95.6554
NCU00812	exosome complex exonuclease RRP41	778	15.4121	525	10.4619
NCU00813	disulfide isomerase	2282	52.73	1537	35.726
NCU00814	hypothetical protein	2268	35.5369	2582	40.697
NCU00817	hypothetical protein	0	0	0	0
NCU00818	hypothetical protein	196	4.34804	586	13.0769
NCU00819	hypothetical protein	36	3.11943	99	8.62934
NCU00821	sugar transporter	9846	192.397	23091	453.89
NCU00822	hypothetical protein	5	0.133674	4	0.107573
NCU00823	regulatory particle, non-ATPase-like-11	2331	65.6591	2359	66.8421
NCU00824	histone deacetylase-3	735	11.5648	762	12.0608
NCU00825	hypothetical protein	697	13.9489	656	13.2063
NCU00826	hypothetical protein	27	0.788715	48	1.41048
NCU00827	hypothetical protein	497	10.7473	959	20.8608
NCU00828	peroxisomal membrane protein	432	15.9218	507	18.7969
NCU00829	ferric reductase	9089	177.747	12963	255.012
NCU00830	ctr copper transporter	17523	487.681	35213	985.825
NCU00831	serine carboxypeptidase	3781	63.2381	2936	49.3966
NCU00832	hypothetical protein	1841	36.0608	2046	40.3141
NCU00833	hypothetical protein	2452	16.54	2762	18.7416
NCU00834	hypothetical protein	520	13.6776	763	20.1883
NCU00835	hypothetical protein	2595	55.4286	3591	77.158
NCU00836	glycosylhydrolase family 61-7	3203	115.609	8727	316.86
NCU00837	6-phosphogluconate dehydrogenase	278	8.49136	348	10.6925
NCU00838	3-dehydroshikimate dehydratase	558	15.4155	433	12.0332
NCU00839	hypothetical protein	8	0.37995	10	0.477756
NCU00840	hypothetical protein	2	0.0419855	5	0.105587
NCU00841	hypothetical protein	0	0	1	0.0364967
NCU00842	hypothetical protein	5	0.63141	3	0.381094
NCU00843	adenine-9	342	9.86072	271	7.85997
NCU00844	hypothetical protein	20	0.421303	160	3.39042
NCU00845	hypothetical protein	25	0.729855	79	2.32003
NCU00846	hypothetical protein	262	4.90208	323	6.07926
NCU00847	hypothetical protein	684	23.4911	698	24.1142
NCU00848	integral membrane protein TmpA	94	1.96993	44	0.927568
NCU00849	hypothetical protein	55	2.54537	26	1.21041
NCU00850	hypothetical protein	17	1.00826	4	0.238646
NCU00851	hypothetical protein	15	2.2014	31	4.57656
NCU00852	endo-arabinase	0	0	0	0
NCU00853	hypothetical protein	333	9.50589	403	11.5724
NCU00854	hypothetical protein	209	7.79699	261	9.79469
NCU00855	hypothetical protein	409	29.5685	669	48.652
NCU00856	hypothetical protein	666	17.5651	826	21.9142
NCU00857	hypothetical protein	603	12.9138	838	18.053
NCU00859	hypothetical protein	2210	56.5768	887	22.8423
NCU00860	ZIP family zinc transporter	602	14.0566	461	10.8281
NCU00861	hypothetical protein	20	0.66221	28	0.932595
NCU00862	hypothetical protein	117	2.45826	128	2.70534
NCU00863	transcriptional regulator	371	6.28464	637	10.8546
NCU00864	TIM-barrel enzyme family protein	1757	65.497	2776	104.097
NCU00865	oxalate decarboxylase oxdC	921	20.2749	1016	22.4989
NCU00866	DUF1275 domain-containing protein	6	0.169691	1	0.0284497
NCU00867	hypothetical protein	2826	49.3602	2417	42.4669
NCU00868	hypothetical protein	648	18.4548	731	20.9422
NCU00869	hypothetical protein	758	11.3528	766	11.5407
NCU00870	hypothetical protein	8370	175.258	14467	304.719
NCU00871	hypothetical protein	102	5.3257	178	9.34901
NCU00872	hypothetical protein	295	13.6524	623	29.0032
NCU00873	hypothetical protein	1208	39.2268	2541	83.0022
NCU00874	hypothetical protein	1741	16.5631	2688	25.7242
NCU00875	hypothetical protein	273	8.29715	477	14.5832
NCU00876	ferric reductase transmembrane component	541	10.8358	776	15.6348
NCU00877	hypothetical protein	679	37.5804	1732	96.4292
NCU00878	hypothetical protein	1235	56.8858	2741	127.003
NCU00879	WD domain-containing protein	4165	74.5325	4459	80.267
NCU00880	phospholipase A-2-activating protein	2974	44.4201	3761	56.5082
NCU00881	hyphal anastamosis-7	15841	372.375	14610	345.475
NCU00882	hypothetical protein	121	2.70142	136	3.05432
NCU00883	hypothetical protein	86	6.25434	135	9.87611
NCU00884	NAD dependent epimerase/dehydratase	1792	44.9805	1726	43.5809
NCU00885	hypothetical protein	8	0.260646	6	0.196644
NCU00886	hypothetical protein	141	4.1536	644	19.0836
NCU00887	hypothetical protein	35	1.38165	55	2.18405
NCU00889	RAB family GTPase	730	16.7808	822	19.0077
NCU00890	glycosylhydrolase family 2-1	1112	18.0667	1084	17.7163
NCU00891	xylitol dehydrogenase	1810	23.7277	2413	31.8202
NCU00892	methionine-6	461	6.18945	447	6.03709
NCU00893	folC	39	0.884853	45	1.02704
NCU00894	hypothetical protein	2221	43.6265	1448	28.6114
NCU00895	RAB GTPase Ypt5	5007	133.35	5595	149.894
NCU00896		2684	44.1056	2386	39.4413
NCU00897	Sin3 complex subunit	1094	15.2149	1250	17.4876
NCU00898	hypothetical protein	1519	32.2902	1529	32.6957
NCU00899	hypothetical protein	13848	219.445	7385	117.722
NCU00900	hypothetical protein	1925	35.3274	2160	39.8753
NCU00901	ultraviolet-sensitive-6	1543	16.8097	1480	16.219
NCU00902	white collar-2	4376	63.5542	5095	74.4356
NCU00903	hypothetical protein	3975	131.972	4760	158.972
NCU00904	D-lactate dehydrogenase	678	14.6225	465	10.0882
NCU00905	N-acylethanolamine amidohydrolase	653	11.7586	481	8.71278
NCU00906	hypothetical protein	1183	25.0388	1287	27.4016
NCU00907	hypothetical protein	3	0.367452	5	0.616054
NCU00911	polysaccharide synthase Cps1p	10816	149.025	5681	78.7381
NCU00912	hypothetical protein	330	8.26202	441	11.1066
NCU00913	GPI-anchored wall transfer protein 1	1135	24.1063	1181	25.2322
NCU00914	serine/threonine protein kinase-16	2422	26.5216	2489	27.417
NCU00915	aspartyl-tRNA synthetase	2403	40.5375	2394	40.6254
NCU00916	membrane bound cation transporter	5421	86.7486	4448	71.6007
NCU00917	hypothetical protein	855	14.87	1101	19.262
NCU00918	hypothetical protein	2768	61.5167	2367	52.9169
NCU00919	ATP-dependent RNA helicase rok-1	433	7.47217	266	4.61753
NCU00920	isoleucyl-tRNA synthetase	454	6.81853	514	7.76546
NCU00921	hypothetical protein	727	12.2136	935	15.8012
NCU00922	hypothetical protein	3	0.414162	2	0.277746
NCU00923	topogenesis of outer membrane beta barrel protein 37	637	15.7068	687	17.0402
NCU00924	glycosylphosphatidylinositol transamidase-2	1186	30.8468	1004	26.2681
NCU00925	pescadillo	804	17.612	719	15.8435
NCU00926	hypothetical protein	356	6.29682	426	7.57967
NCU00927	kinesin	1294	14.022	1466	15.9801
NCU00928	UPF0183 domain-containing protein	854	16.3222	1075	20.668
NCU00929	hypothetical protein	1386	13.0713	1601	15.1885
NCU00930	translocase of inner mitochondrial membrane 10	891	43.9396	783	38.8427
NCU00931	lysyl-tRNA synthetase	238	5.33058	171	3.85268
NCU00932	hypothetical protein	10	0.228476	4	0.0919328
NCU00934	hypothetical protein	4	0.370938	9	0.839563
NCU00935	hypothetical protein	3514	62.0872	6387	113.518
NCU00936	succinate semialdehyde dehydrogenase	1404	33.4871	1394	33.4459
NCU00937	beta-glucuronidase	222	4.7879	367	7.9621
NCU00938	hypothetical protein	3900	77.7631	3085	61.8776
NCU00939	development and carotenogenesis control-1	4820	34.5343	5032	36.2672
NCU00940	hypothetical protein	0	0	11	0.958816
NCU00941	hypothetical protein	463	4.34472	560	5.28614
NCU00943	trehalase-1	2043	39.5577	1916	37.3188
NCU00944	threonine-5	695	17.4182	734	18.5047
NCU00945	colonial-20	485	7.62383	722	11.4166
NCU00946	hypothetical protein	1	0.0522127	0	0
NCU00947	hypothetical protein	163	13.7345	36	3.05138
NCU00948	hypothetical protein	29	3.42334	37	4.39362
NCU00949	hypothetical protein	98	0.502979	92	0.474986
NCU00950	tRNA dihydrouridine synthase	298	6.36242	330	7.08744
NCU00951	inorganic pyrophosphatase	11539	265.626	11998	277.831
NCU00952	mitochondrial ribosomal protein L44	623	26.3152	570	24.2194
NCU00953	hypothetical protein	516	12.8203	717	17.9199
NCU00954	protein phosphatase methylesterase 1	1173	27.3501	1168	27.3951
NCU00955	monooxygenase	26469	387.644	24794	365.268
NCU00956	hypothetical protein	422	7.68964	660	12.0978
NCU00957	anchored cell wall protein-2	12241	233.684	8864	170.22
NCU00958	5-azacytidine resistance protein azr1	761	15.2672	815	16.4476
NCU00959	tricarboxylic acid-10	5839	147.016	5802	146.951
NCU00960	hypothetical protein	12	0.939829	12	0.945405
NCU00961	hypothetical protein	25	2.99455	17	2.04838
NCU00962	hypothetical protein	1215	9.88651	1276	10.4445
NCU00963	methylenetetrahydrofolate dehydrogenase	306	8.29887	226	6.1656
NCU00964	hypothetical protein	1527	17.6088	1759	20.4045
NCU00965	hypothetical protein	870	33.8518	697	27.2813
NCU00966	DUF850 domain-containing protein	1154	30.634	1069	28.546
NCU00967	hypothetical protein	3823	48.7818	4893	62.8055
NCU00968	SIL1	1106	23.298	994	21.063
NCU00969	NADH:ubiquinone oxidoreductase 17.8	4391	227.083	4103	213.448
NCU00970	hypothetical protein	24	1.15671	41	1.98778
NCU00971	ribosomal protein S12	12924	297.508	12844	297.421
NCU00972	arabinogalactan endo-1,4-beta-galactosidase	91	3.30161	255	9.30666
NCU00973	hypothetical protein	41	1.37807	88	2.97536
NCU00974	glutaredoxin	911	21.5601	1087	25.878
NCU00975	hypothetical protein	679	14.7811	967	21.1754
NCU00976	hypothetical protein	10	0.337974	18	0.611964
NCU00977	aconitate hydratase	446	15.7946	456	16.2445
NCU00978	checkpoint protein kinase	1161	15.0983	1492	19.5179
NCU00979	60S acidic ribosomal protein P2	4892	260.433	8586	459.801
NCU00980	hypothetical protein	793	17.3788	851	18.7606
NCU00981	ribosome biogenesis protein nsa-2	1195	46.3868	1072	41.8592
NCU00983	integral membrane protein	11324	207.505	9348	172.313
NCU00984	von Willebrand domain-containing protein	11627	160.425	7898	109.62
NCU00985	hydrolase	278	6.43589	146	3.40006
NCU00986	hypothetical protein	12	0.506874	11	0.467391
NCU00987	pisatin demethylase	262	5.71362	349	7.65605
NCU00988	MFS quinate transporter	12475	296.531	12122	289.85
NCU00989	hypothetical protein	3	0.390969	7	0.917674
NCU00990	hypothetical protein	263	8.65529	482	15.9567
NCU00992	hypothetical protein	14228	231.702	16031	262.613
NCU00993	hypothetical protein	99	2.15704	139	3.04654
NCU00994	endothiapepsin	171	3.03228	234	4.17405
NCU00995	hypothetical protein	2987	135.541	3045	138.993
NCU00998	RNA polymerase II mediator complex subunit Nut1	1958	22.2276	2117	24.1751
NCU00999	hypothetical protein	2379	93.989	1595	63.3888
NCU01000	X-Pro dipeptidyl-peptidase protein	310	6.54712	261	5.54496
NCU01001	hypothetical protein	356	27.837	305	23.9906
NCU01002	coatomer subunit epsilon	801	22.4074	1146	32.2488
NCU01003	hypothetical protein	0	0	0	0
NCU01004	phosphatidylserine decarboxylase proenzyme	5794	61.343	5752	61.2597
NCU01005	hypothetical protein	239	8.26039	323	11.2299
NCU01006	complex I intermediate associated protein 84	1529	24.9662	1567	25.7385
NCU01007	mito ribosomal protein S18	975	34.1328	787	27.7147
NCU01008	U3 small nucleolar ribonucleoprotein IMP3	542	23.7136	515	22.666
NCU01009	hypothetical protein	65	0.744114	118	1.35887
NCU01010	hypothetical protein	34	1.16197	117	4.02227
NCU01011	hypothetical protein	0	0	1	0.127031
NCU01012	hypothetical protein	15	0.302296	11	0.222999
NCU01013	delta-aminolevulinic acid dehydratase	1546	27.9625	1194	21.724
NCU01014	acyltransferase	1	0.0237123	0	0
NCU01015	hypothetical protein	762	12.5683	818	13.572
NCU01016	hypothetical protein	522	11.8599	713	16.2956
NCU01017	hypothetical protein	49	1.85061	54	2.05154
NCU01019	hypothetical protein	4227	57.2397	4746	64.6491
NCU01021	eukaryotic translation initiation factor 3 subunit EifCf	2603	61.9335	1896	45.3795
NCU01022	DUF1253 domain-containing protein	271	5.15133	177	3.38449
NCU01023	50S ribosomal protein L17	999	31.9936	927	29.8639
NCU01024	hypothetical protein	565	16.2329	475	13.7281
NCU01025	hypothetical protein	0	0	0	0
NCU01026	hypothetical protein	1406	25.6487	1444	26.4982
NCU01027	hypothetical protein	73	4.4373	95	5.80883
NCU01032	hypothetical protein	2582	43.9823	3218	55.1413
NCU01033	hypothetical protein	209	3.49199	903	15.1769
NCU01034	hypothetical protein	32	1.32532	46	1.91645
NCU01036	DUF907 domain-containing protein	17328	205.643	8949	106.834
NCU01038	hypothetical protein	8	0.210198	49	1.2951
NCU01039	hypothetical protein	915	13.4975	3958	58.7321
NCU01041	mitochondrial metalloendopeptidase OMA1	431	7.74961	703	12.7153
NCU01042	hypothetical protein	1	0.0457595	25	1.15077
NCU01043	hypothetical protein	0	0	0	0
NCU01044	spray	3167	41.9558	3690	49.1744
NCU01045	ribonuclease T1	4536	254.219	6055	341.365
NCU01047	hypothetical protein	1419	17.9705	1608	20.4848
NCU01048	hypothetical protein	66	1.93491	133	3.92227
NCU01049	hypothetical protein	683	21.2199	899	28.0965
NCU01050	glycosylhydrolase family 61-4	26213	1786.69	30908	2119.21
NCU01051	hypothetical protein	1869	102.86	6124	339.034
NCU01052	hypothetical protein	605	28.2398	1145	53.7626
NCU01053	hypothetical protein	1750	27.3154	2553	40.0857
NCU01054	hypothetical protein	74	4.21499	191	10.9438
NCU01055	chromate ion transporter	685	15.4058	1004	22.7141
NCU01056	hypothetical protein	645	26.2027	610	24.9279
NCU01057	taurine catabolism dioxygenase TauD	104	2.66383	237	6.10649
NCU01058	hypothetical protein	447	10.256	491	11.3324
NCU01059	glycosylhydrolase family 47-3	765	16.8635	669	14.8348
NCU01060	hypothetical protein	210	10.2119	209	10.2235
NCU01061	dienelactone hydrolase	25	1.1376	26	1.19012
NCU01063	hypothetical protein	658	28.9444	782	34.603
NCU01064	hypothetical protein	1087	80.98	1116	83.6338
NCU01065	ammonium transporter MEP2	521	11.2167	1391	30.1247
NCU01066	l-amino acid oxidase	1474	25.9029	3641	64.3637
NCU01067	hypothetical protein	826	21.157	866	22.3132
NCU01068	BAR domain-containing protein	2552	51.7936	2320	47.3645
NCU01069	amphiphysin-like-1	3546	88.2817	3503	87.7286
NCU01070	hypothetical protein	418	20.3873	668	32.7741
NCU01071	hypothetical protein	1	0.0418776	4	0.168504
NCU01072	class II aldolase/adducin domain-containing protein	597	22.4604	765	28.9517
NCU01073	hypothetical protein	155	4.27967	200	5.55492
NCU01074	hypothetical protein	355	9.25293	554	14.5255
NCU01075	hypothetical protein	19	0.643041	170	5.78766
NCU01076	hypothetical protein	656	57.4542	3336	293.909
NCU01077	hypothetical protein	121	4.76887	382	15.1448
NCU01078	D-mandelate dehydrogenase	602	12.7306	1046	22.2512
NCU01079	hypothetical protein	2	0.207521	3	0.313128
NCU01080	glucanase B	936	23.2791	573	14.3355
NCU01081	hypothetical protein	739	15.3946	650	13.6209
NCU01082	hypothetical protein	595	18.1853	774	23.7965
NCU01083	spermidine-2	1590	35.8418	1629	36.9388
NCU01084	cytosolic Fe-S cluster assembling factor cfd-1	212	5.69894	224	6.05725
NCU01085	hypothetical protein	1139	16.7411	1115	16.4856
NCU01086	benzoate 4-monooxygenase	228	7.03004	183	5.67601
NCU01087	hypothetical protein	0	0	5	0.215619
NCU01088	hypothetical protein	1496	39.076	2710	71.2061
NCU01089	flavin-containing amine oxidasedehydrogenase	770	12.9049	1226	20.6692
NCU01090	hypothetical protein	0	0	0	0
NCU01091	hypothetical protein	0	0	0	0
NCU01092	3-oxoacyl-(acyl-carrier-protein) reductase	120	6.20586	208	10.8206
NCU01093	Ser/Thr protein phosphatase	3	0.107095	13	0.466833
NCU01094	isoamyl alcohol oxidase	288	6.5343	460	10.4987
NCU01095	MFS drug transporter	6	0.161736	18	0.488086
NCU01096	hypothetical protein	5	0.69617	7	0.980421
NCU01097	hypothetical protein	625	8.83298	703	9.99429
NCU01098	hypothetical protein	386	3.68658	426	4.09275
NCU01099	GTP-binding protein GTR1	7	0.148997	25	0.535291
NCU01100	hypothetical protein	2334	29.52	2265	28.8173
NCU01101	mitochondrial import 1	1247	52.1766	1330	55.9797
NCU01102	oxidase assembly protein 1	1399	33.4495	1522	36.6062
NCU01103	carbonic anhydrase	10	0.51067	12	0.61644
NCU01104	ATP-dependent RNA helicase MSS116	762	13.8851	557	10.2098
NCU01105	hypothetical protein	254	2.35949	298	2.78464
NCU01106	L-amino acid oxidase	363	6.41599	324	5.76065
NCU01107	short-chain dehydrogenase	2387	85.4618	2270	81.7551
NCU01108	hypothetical protein	145	6.0515	137	5.75155
NCU01109	hypothetical protein	37	2.01587	57	3.12395
NCU01111	erythromycin esterase	17	0.583024	5	0.172495
NCU01112	lipid binding protein	173	6.24424	83	3.01357
NCU01113	hypothetical protein	28	0.917767	49	1.61562
NCU01114	DUF858 domain-containing protein	264	8.7948	240	8.04271
NCU01115	tRNA-splicing endonuclease subunit SEN2	331	6.6188	336	6.75864
NCU01116	ceramide glucosyltransferase	426	8.51845	393	7.9052
NCU01118	hypothetical protein	911	20.6023	969	22.044
NCU01119	lanosterol synthase	841	15.1439	755	13.676
NCU01120	spo11 ortholog	75	2.5226	128	4.33078
NCU01121	hypothetical protein	351	15.1134	435	18.8415
NCU01122	hypothetical protein	3533	32.4552	4429	40.9275
NCU01123	hypothetical protein	0	0	0	0
NCU01124	hypothetical protein	464	13.6686	349	10.3419
NCU01127	DUF636 domain-containing protein	424	15.9028	208	7.84766
NCU01132	MFS monosaccharide transporter	369	10.8309	807	23.8276
NCU01134	hypothetical protein	8	0.208517	7	0.183535
NCU01135	hypothetical protein	662	12.7574	1071	20.7616
NCU01136	hypothetical protein	1097	27.6348	626	15.8633
NCU01138	CipA protein	334	12.0022	823	29.7497
NCU01140	NAD(P) transhydrogenase	8313	87.7653	12342	131.075
NCU01141	CDP-diacylglycerol-glycerol-3-phosphate 3-phosphatidyltransferase	399	9.65803	435	10.5919
NCU01142	NADH:ubiquinone oxidoreductase 13.4	2515	129.108	2078	107.307
NCU01143	DEAD/DEAH box helicase	1903	19.271	1941	19.7724
NCU01144	hypothetical protein	782	18.19	857	20.0529
NCU01145	hypothetical protein	2343	80.6373	2259	78.2077
NCU01146	signal sequence receptor alpha chain	4859	138.787	3459	99.3853
NCU01147	tyrosine decarboxylase	145	3.09716	174	3.73865
NCU01148	methyltransferase	366	12.4473	313	10.708
NCU01149	cupin domain-containing protein	212	7.55702	273	9.78919
NCU01150	UBA domain-containing protein 3	2528	41.0452	2870	46.8745
NCU01151	calpain-B	149	1.84443	357	4.44542
NCU01153	hypothetical protein	2	0.264884	2	0.266456
NCU01154	submerged protoperithecia-1	2636	46.9134	3022	54.1023
NCU01156	hypothetical protein	288	5.15563	941	16.9453
NCU01157	glutamate-cysteine ligase catalytic subunit	898	13.2028	663	9.8056
NCU01158	hypothetical protein	581	7.13958	532	6.57624
NCU01159	hypothetical protein	15	1.78362	17	2.03343
NCU01160	ATP-dependent RNA helicase dbp-5	2320	40.1207	2329	40.5153
NCU01161	actin polymerization protein Bzz1	1628	25.6569	1840	29.1701
NCU01162	glycolipid-anchored surface protein 5	308	5.03927	537	8.83813
NCU01163	GAF domain nucleotide-binding protein	133	7.51429	175	9.94588
NCU01164	transcription elongation complex subunit	4913	58.9501	5410	65.2987
NCU01165	LEM3/CDC50 family protein	6579	153.618	6697	157.301
NCU01166	microcycle blastoconidiation	3230	49.859	2848	44.2232
NCU01167	hypothetical protein	379	13.0806	356	12.3597
NCU01169	NADH:ubiquinone oxidoreductase 24	2432	79.8217	1849	61.0469
NCU01170	hypothetical protein	6431	122.149	6551	125.167
NCU01171	DNA replication licensing factor mcm5	640	11.5543	728	13.221
NCU01172	GARP complex component	1928	22.6499	2184	25.8096
NCU01173	hypothetical protein	18	0.705437	40	1.57694
NCU01174	anaphase-promoting complex subunit CDC23	1494	21.1511	1528	21.7608
NCU01175	farnesyl-pyrophosphate synthetase	2619	68.8507	3152	83.3544
NCU01176	hypothetical protein	3140	34.6792	3627	40.2954
NCU01177	NAD dependent epimerase/dehydratase	690	19.0085	742	20.5623
NCU01178	6-phosphofructo-2-kinase/fructose-2,6-bisphosphatase	1876	33.8561	2219	40.2838
NCU01179	translocase of outer mitochondrial membrane 40	2161	47.5723	1851	40.9897
NCU01180	ubiquitin C-terminal hydrolase	1367	17.8771	1668	21.9429
NCU01181	acyl-CoA dehydrogenase-3	3057	83.5098	3621	99.5038
NCU01182	hypothetical protein	395	14.8151	502	18.94
NCU01183	GTP-binding protein 1	405	13.3285	509	16.8505
NCU01184	pre-mRNA splicing factor cwc2	527	10.1478	673	13.036
NCU01185	urease accessory protein UreF	16	0.632124	26	1.0333
NCU01186	hypothetical protein	1369	24.2584	1527	27.2186
NCU01187	cross pathway control-3	1872	16.2124	2390	20.8214
NCU01188	ubiquitin conjugating enzyme	831	22.2775	1070	28.8548
NCU01189	hypothetical protein	2797	31.8556	3848	44.0857
NCU01190	DUF410 domain-containing protein	1010	28.984	1395	40.2699
NCU01191	hypothetical protein	206	6.83466	250	8.3437
NCU01192	DNA polymerase Delta-1	1366	17.6235	1412	18.3251
NCU01193	hypothetical protein	9840	96.0247	15990	156.966
NCU01195	amination-deficient	1171	27.1609	1088	25.3855
NCU01196	hypothetical protein	256	3.93304	292	4.51274
NCU01197	gulliver-1	21537	203.704	304	2.89239
NCU01198		418	9.55478	349	8.02489
NCU01199	SNARE domain-containing protein	421	15.9371	650	24.7519
NCU01200	peptidyl-prolyl cis-trans isomerase B	12979	560.829	15184	660.002
NCU01201	trm-112	611	30.8155	578	29.3242
NCU01202	hypothetical protein	4019	150.971	4089	154.512
NCU01203	hypothetical protein	247	11.8694	342	16.532
NCU01204	tropomyosin	5098	204.385	6047	243.87
NCU01205	hypothetical protein	338	8.28823	365	9.00341
NCU01206	set-domain histone methyltransferase-1	2728	24.1961	3297	29.4164
NCU01207	vacuolar membrane ATPase-1	7451	141.688	7591	145.207
NCU01208	hypothetical protein	5274	83.44	3211	51.1027
NCU01209	hypothetical protein	290	9.06758	276	8.68104
NCU01210	para-aminobenzoic acid synthetase	35	0.710041	47	0.959141
NCU01211	hypothetical protein	1390	26.8501	1547	30.0602
NCU01212	hypothetical protein	1515	91.6333	2829	172.125
NCU01213	superoxide dismutase-2	24810	414.811	29866	502.308
NCU01214	hypothetical protein	1367	30.0796	3144	69.5914
NCU01215	thioesterase	286	6.78831	326	7.78364
NCU01216	hpth ortholog	3845	48.3058	4929	62.2918
NCU01218	hypothetical protein	901	27.6936	1048	32.403
NCU01219	glutaredoxin	2576	122.582	4132	197.793
NCU01220	BAG domain-containing protein	1653	20.4568	2066	25.7196
NCU01221	60S ribosomal protein L16	14584	470.764	14177	460.341
NCU01223	hypothetical protein	25	2.52956	36	3.66418
NCU01224	regulatory particle, ATPase-like-2	3228	72.4981	3191	72.0924
NCU01225	ubiquitin conjugating enzyme	2498	67.2247	2943	79.6702
NCU01227	tricarboxylic acid-8	5215	134.777	4478	116.416
NCU01229	elp3 ortholog	927	19.3936	1230	25.8853
NCU01230	serum paraoxonase/arylesterase	1058	30.9059	939	27.5925
NCU01231	carboxylic acid transporter	4962	90.5183	8453	155.117
NCU01233	aldose reductase	457	10.2262	530	11.9301
NCU01234	eukaryotic initiation factor 4A-12	1678	42.9799	1617	41.6632
NCU01235	splicing factor 3a subunit 3	750	19.0308	627	16.0042
NCU01236	GIY-YIG catalytic domain-containing protein	391	13.2607	468	15.9663
NCU01238	PHD transcription factor	4347	30.7353	4622	32.8736
NCU01240	hypothetical protein	5063	83.3955	6800	112.671
NCU01241	mitochondrial carrier protein	1168	14.2419	846	10.3768
NCU01242	G2/mitotic-specific cyclin	2015	29.0316	1933	28.0154
NCU01243	C6 finger domain-containing protein	4651	72.5501	4701	73.7652
NCU01245	hypothetical protein	434	10.9556	498	12.6458
NCU01246	urease accessory protein UreD	70	2.41084	140	4.85028
NCU01247	hypothetical protein	1943	22.706	1841	21.6417
NCU01248	hypothetical protein	487	9.75419	474	9.55015
NCU01249	importin alpha subunit	13474	239.277	16640	297.253
NCU01250	cystinosin	1011	28.2658	1070	30.0929
NCU01252	MYND domain-containing protein	2941	33.7236	3818	44.0397
NCU01253	hypothetical protein	726	14.577	1060	21.4095
NCU01254	cation efflux family protein family	1715	33.9053	2032	40.4107
NCU01255	mitochondrial dynamin GTPase	3376	46.0734	3557	48.8316
NCU01256	glutamine amidotransferase	2064	40.4775	2592	51.1338
NCU01257	hypothetical protein	335	9.91631	355	10.5707
NCU01258	cyanase	2588	108.009	2495	104.745
NCU01259	hypothetical protein	459	18.6002	507	20.6672
NCU01260	hypothetical protein	1096	7.44651	1341	9.16516
NCU01261	hypothetical protein	5	0.397973	8	0.640535
NCU01262	hypothetical protein	0	0	0	0
NCU01266	phosphoinositide-specific phospholipase C	878	9.1276	948	9.91379
NCU01267	palmitoyltransferase PFA3	2295	35.2369	2283	35.2607
NCU01268	ubiquitin-conjugating enzyme E2 6	1315	36.1448	1936	53.5297
NCU01269	cell cycle regulatory protein	1694	23.1963	1990	27.4112
NCU01270	ribose phosphate diphosphokinase	265	5.26671	533	10.6559
NCU01271	spermidine-1	4355	76.394	2821	49.7787
NCU01272	mitochondrial presequence protease	2798	27.6973	3129	31.1576
NCU01273	beta-taxilin	1287	28.3065	1405	31.0852
NCU01274	hypothetical protein	1647	28.2424	1761	30.3764
NCU01275	oxidoreductase	1163	37.7655	1310	42.7914
NCU01276	N-acetyltransferase 5	200	7.34904	242	8.9451
NCU01277	hypothetical protein	1512	30.0501	1423	28.4491
NCU01278	hypothetical protein	1226	20.5544	1507	25.4154
NCU01279	ER membrane protein	2970	44.3875	4201	63.1577
NCU01281	hypothetical protein	129	7.6789	199	11.916
NCU01282	vacuolar-sorting protein snf-7	2344	62.5636	2515	67.526
NCU01283	hypothetical protein	5369	53.8013	4343	43.7783
NCU01284	hypothetical protein	448	14.4612	408	13.2482
NCU01285	hypothetical protein	3585	69.3324	5375	104.567
NCU01288	hypothetical protein	2328	19.6735	2667	22.6721
NCU01289	hypothetical protein	383	6.12488	270	4.34342
NCU01290	centromere/microtubule-binding protein CBF5	1713	35.3531	1126	23.3764
NCU01291	hypothetical protein	2315	36.5783	3356	53.3413
NCU01292	hypothetical protein	385	18.3386	839	40.2009
NCU01294	hydrolase	2275	30.7132	2122	28.8176
NCU01296	hypothetical protein	1044	15.8304	1268	19.3411
NCU01297	hypothetical protein	22	0.485402	16	0.355114
NCU01298	hypothetical protein	242	7.79618	401	12.9951
NCU01299	hypothetical protein	167	8.63648	210	10.9247
NCU01300	imidazoleglycerol-phosphate dehydratase	702	28.4238	716	29.1627
NCU01301	60S ribosomal subunit assembly/export protein loc-1	294	12.9911	316	14.046
NCU01302	hydrolase	406	10.9501	433	11.7477
NCU01303	hypothetical protein	1088	15.9531	1442	21.2692
NCU01304	mitochondrial mRNA processing protein PET127	653	12.5001	889	17.1188
NCU01305	rhomboid family membrane protein	3266	52.4181	2628	42.4287
NCU01306	hypothetical protein	385	9.69865	420	10.6431
NCU01307	hypothetical protein	344	13.9632	414	16.9042
NCU01308	hypothetical protein	1	0.14676	3	0.442893
NCU01309	hypothetical protein	3584	47.948	4302	57.8952
NCU01310	hypothetical protein	1915	44.6722	2099	49.2549
NCU01311	hypothetical protein	393	7.86501	710	14.2934
NCU01312	regulator of conidiation in Aspergillus-1	1420	39.6328	1089	30.5748
NCU01313	hypothetical protein	0	0	2	0.34866
NCU01314	hypothetical protein	8	1.05099	10	1.32153
NCU01315	UDP-N-acetylglucosaminyltransferase	10097	99.326	9178	90.8213
NCU01317	60S ribosomal protein L12	10420	318.472	10048	308.925
NCU01318	protein transporter sec-23	5257	85.0995	5539	90.1965
NCU01319	hypothetical protein	2203	36.0077	1591	26.159
NCU01320	glutathione S-transferase-3	429	22.9133	153	8.22038
NCU01321	high-affinity nickel transporter	286	5.17672	361	6.57302
NCU01322	transcription factor TFIIE complex alpha subunit	770	16.9737	816	18.0945
NCU01323	cohesin complex subunit	1684	18.7256	1889	21.1298
NCU01324	hypothetical protein	1241	21.9266	1481	26.3223
NCU01325	hypothetical protein	29	1.78272	23	1.42227
NCU01326	hypothetical protein	2	0.11209	4	0.22551
NCU01327	hypothetical protein	1105	25.0128	1102	25.0929
NCU01328	transketolase	20226	377.999	24698	464.314
NCU01329	hypothetical protein	175	5.9392	176	6.00858
NCU01330	SacI domain-containing protein	1081	14.3286	1203	16.0404
NCU01331	snRNP and snoRNP protein	755	46.884	689	43.0394
NCU01332	vacuolar membrane ATPase-3	13044	406.812	11659	365.775
NCU01333	Delta(24(24(1)))-sterol reductase	1576	27.9365	1292	23.0381
NCU01334	hypothetical protein	36	1.53925	66	2.8387
NCU01335	cell division cycle 15-like	4278	32.7389	4533	34.8962
NCU01336	hypothetical protein	1048	21.7297	1072	22.3592
NCU01337	dihydrofolate synthetase Fol3	205	6.81073	251	8.38847
NCU01338	DUF218 domain-containing protein	284	13.7829	331	16.1592
NCU01339	hypothetical protein	626	16.9117	793	21.5504
NCU01340	hypothetical protein	243	12.8525	228	12.1307
NCU01341	U1 small nuclear ribonucleoprotein C	787	26.111	827	27.601
NCU01342	endoplasmic reticulum vesicle protein 25	1628	58.5016	1504	54.3664
NCU01343	TPR repeat protein	694	25.7333	591	22.0442
NCU01344	hypothetical protein	843	15.9807	820	15.637
NCU01345	ascospore lethal-1	3020	44.2021	3251	47.8654
NCU01346	hypothetical protein	1	0.169691	5	0.853491
NCU01347	hypothetical protein	209	6.09067	344	10.0843
NCU01348	agmatinase	1092	25.9948	376	9.00369
NCU01349	hypothetical protein	1661	15.6106	1314	12.4226
NCU01350	hypothetical protein	0	0	0	0
NCU01351	hypothetical protein	13	0.572364	15	0.664339
NCU01353	glycosylhydrolase family 16-1	10416	165.758	1726	27.6301
NCU01355	hypothetical protein	136	4.4458	126	4.14334
NCU01356	hypothetical protein	322	7.71019	401	9.65879
NCU01357	hypothetical protein	130	5.35235	296	12.2592
NCU01358	hypothetical protein	102	2.96189	174	5.08261
NCU01360	NADH:ubiquinone oxidoreductase 11.5	1484	74.6908	1363	69.0078
NCU01361	hypothetical protein	1812	21.6039	2273	27.2611
NCU01362	INO80 chromatin remodeling complex	2264	27.5166	2377	29.0614
NCU01364	oxidoreductase	609	21.4582	746	26.4414
NCU01365	ATP dependent DNA ligase domain-containing protein	675	8.29469	842	10.4083
NCU01366	hypothetical protein	2662	27.0131	2951	30.1234
NCU01367	small nucleolar ribonucleoprotein complex subunit	524	10.7014	493	10.128
NCU01368	proteosome catalytic beta-4	3296	126.04	3732	143.56
NCU01369	ATP-dependent RNA helicase ded-1	8628	115.65	4780	64.4515
NCU01370	hypothetical protein	372	8.4089	461	10.4825
NCU01371	UPF0660 protein	100	4.98176	107	5.36212
NCU01373	hypothetical protein	71	2.58173	94	3.43835
NCU01374	CutC family protein	60	2.08702	95	3.32406
NCU01375	hypothetical protein	17	2.28873	20	2.7086
NCU01376	phosphorus-2	303	6.25336	352	7.30773
NCU01377	anaphase-promoting complex subunit Cut9	355	6.67022	382	7.22012
NCU01378	acetoacetyl-CoA synthase	2072	34.5365	2474	41.4818
NCU01379	serine/threonine protein kinase-18	6725	26.692	8120	32.42
NCU01380	hypothetical protein	1228	33.1751	243	6.60373
NCU01381	hypothetical protein	253	13.2665	463	24.4223
NCU01382	hypothetical protein	513	6.0122	247	2.91194
NCU01383	hypothetical protein	15	3.6471	18	4.40249
NCU01385	hypothetical protein	16	2.48234	14	2.18494
NCU01386	hypothetical protein	4170	64.1664	4266	66.0331
NCU01387	hypothetical protein	798	11.8215	1137	16.9434
NCU01388	alpha-1,2-mannosyltransferase	2194	46.0779	2115	44.6823
NCU01389	mitogen-activated protein kinase organizer 1	524	16.3215	622	19.489
NCU01390	cell cycle control protein cwf16	615	10.0353	837	13.7388
NCU01391	hypothetical protein	929	35.6648	891	34.4089
NCU01392	hypothetical protein	1	0.128271	6	0.77419
NCU01393	class III chitinase	525	16.1672	635	19.6706
NCU01394	hypothetical protein	157	1.97905	226	2.86572
NCU01395	WSC domain-containing protein	1756	28.2017	1634	26.398
NCU01396	hypothetical protein	5	0.71449	7	1.00622
NCU01397	hypothetical protein	21	0.475576	40	0.911234
NCU01398	thiol methyltransferase	79	1.38232	88	1.54894
NCU01399	short chain dehydrogenase/reductase family	914	18.2022	1204	24.1198
NCU01400	hypothetical protein	129	4.14489	158	5.10681
NCU01401	topogenesis of outer membrane beta barrel proteins 38	629	16.6162	653	17.3525
NCU01402	indoleamine 2,3-dioxygenase	73	2.30019	1151	36.4825
NCU01403	GPI anchored protein	341	8.2705	422	10.2958
NCU01404	RNA methyltransferase	217	4.42614	217	4.4524
NCU01407	hypothetical protein	27	0.580009	50	1.08046
NCU01408	COP9 signalosome-3	1524	30.0563	1793	35.5714
NCU01409	ran-binding protein	2426	33.0346	2915	39.9288
NCU01410	DUF1711 domain-containing protein	1495	36.8072	1798	44.5298
NCU01411	MFS multidrug resistance transporter	132	2.68344	224	4.58073
NCU01412	proline-3	1065	9.59759	632	5.72927
NCU01413	myosin chain-like-1	48	0.722233	29	0.438938
NCU01414	Ascospore maturation-1	12073	170.625	10049	142.863
NCU01415	hypothetical protein	1	0.094164	2	0.189445
NCU01416	hypothetical protein	59	4.11914	106	7.44439
NCU01417	propionate-CoA ligase	3748	60.7123	4674	76.1614
NCU01418	clock-controlled gene-6	291314	7164.99	81133	2007.34
NCU01419	quinone oxidoreductase	597	19.9836	655	22.0551
NCU01420	hypothetical protein	2424	66.4033	2106	58.0343
NCU01421	hypothetical protein	456	11.3008	538	13.4121
NCU01422	multiprotein-bridging factor 1	5440	171.966	5843	185.801
NCU01423	hypothetical protein	125	3.53319	235	6.68181
NCU01424	DUF636 domain-containing protein	1291	64.6441	1678	84.5208
NCU01425	hypothetical protein	2186	72.3306	2447	81.447
NCU01426	hypothetical protein	803	17.8218	975	21.7675
NCU01427	albino-3	1528	32.7954	2125	45.8794
NCU01428	hydroxyisourate hydrolase	4595	129.955	4017	114.282
NCU01429	serine-7	3038	45.9946	3474	52.9076
NCU01430	hypothetical protein	187	3.40115	389	7.11711
NCU01431	bni1-like	6198	45.481	7530	55.583
NCU01432	hypothetical protein	777	31.3049	741	30.0316
NCU01433	phosphoprotein phosphatase-1	1436	33.2444	1579	36.7718
NCU01434	hypothetical protein	261	10.7098	389	16.0568
NCU01435	serine/threonine protein kinase-1	1278	23.8023	1601	29.995
NCU01436	questionable protein	3625	195.971	3363	182.886
NCU01438	nucleosome assembly factor-1	22956	509.485	20851	465.512
NCU01439	D-3-phosphoglycerate dehydrogenase 1	5423	92.2478	3963	67.8125
NCU01440	myosin-2	10286	76.3152	9921	74.0439
NCU01441	inosine triphosphate pyrophosphatase	228	11.0214	243	11.8162
NCU01442	DUF1671 domain-containing protein	445	8.45554	613	11.7169
NCU01443	seryl-tRNA synthetase	3637	91.7626	3782	95.9872
NCU01444	rheb small monomeric GTPase RhbA	2898	65.4173	1786	40.5551
NCU01445	hypothetical protein	1880	25.9175	2393	33.1855
NCU01446	uracil phosphoribosyltransferase	236	8.42482	272	9.76758
NCU01447	hypothetical protein	952	19.162	1203	24.3578
NCU01448	hypothetical protein	3	0.254537	7	0.597444
NCU01449	riboflavin-3	3605	67.7877	5218	98.7005
NCU01450	hypothetical protein	1	0.19627	1	0.197434
NCU01451	hypothetical protein	3567	89.1679	3361	84.5168
NCU01452	40S ribosomal protein S1	20898	661.898	18505	589.583
NCU01453	Rab18/RabC-family small GTPase	1406	41.3932	1612	47.7396
NCU01454	mitochondrial hydrolase	708	21.7478	784	24.2252
NCU01455	signal recognition particle protein	1300	25.5355	1385	27.3666
NCU01456	DUF250 domain membrane protein	3366	48.0995	2965	42.6206
NCU01457	ubiquitin C-terminal hydrolase	990	16.1977	1046	17.2154
NCU01458	hypothetical protein	198	9.54288	219	10.6176
NCU01459	tan spore	3045	50.5649	2336	39.0215
NCU01460	replication protein A-3	1608	92.1275	1395	80.3983
NCU01461	hypothetical protein	4111	38.9133	4907	46.7235
NCU01462	hypothetical protein	15	0.645305	12	0.519307
NCU01463	hypothetical protein	187	4.77476	283	7.26885
NCU01464	zinc carboxypeptidase	1371	33.6526	1512	37.3338
NCU01465	hypothetical protein	3861	31.168	3660	29.7208
NCU01466	hypothetical protein	876	11.8525	980	13.3383
NCU01467	NADH:ubiquinone oxidoreductase 10.4	1391	87.8291	1181	75.0119
NCU01468	translation initiation factor eIF-2B subunit delta	1122	25.3623	1308	29.7422
NCU01469	hypothetical protein	277	11.2436	329	13.4336
NCU01470	vacuolar protein 8	3071	49.1592	3593	57.8565
NCU01471	nuclear protein SNF4	1684	29.2255	2059	35.9456
NCU01472	hypothetical protein	210	2.2837	376	4.11317
NCU01473	mitochondrial large ribosomal subunit YmL35	614	16.2551	470	12.5166
NCU01474	60S ribosomal protein L4	953	26.2094	852	23.5708
NCU01475	hypothetical protein	1226	25.3559	1378	28.6686
NCU01476	hypothetical protein	2383	36.269	2402	36.7751
NCU01477	hypothetical protein	4576	64.8591	3059	43.6148
NCU01478	fungal specific transcription factor domain-containing protein	2957	33.2135	2625	29.6594
NCU01479	matrix mitochondrial AAA protease-1	1520	19.5536	1310	16.9521
NCU01480	anion exchange family protein	399	7.27325	391	7.16971
NCU01481	amino acid transporter	1810	31.3565	2367	41.2493
NCU01483	hypothetical protein	2637	130.969	27640	1380.91
NCU01484	rho-type GTPase-1	26643	674.999	29408	749.471
NCU01485	hypothetical protein	1126	28.5716	835	21.3133
NCU01486	IKI3 family protein	1257	12.6064	981	9.89678
NCU01487	hypothetical protein	14230	262.429	13576	251.853
NCU01488	hypothetical protein	564	33.7786	775	46.691
NCU01489	histidine phosphotransferase-1	3622	145.449	3972	160.45
NCU01490	hypothetical protein	190	5.05747	282	7.55089
NCU01491	hypothetical protein	689	9.11044	1022	13.5938
NCU01493	hypothetical protein	338	11.7402	667	23.3052
NCU01494	MFS sugar transporter	1206	20.9597	927	16.2064
NCU01495	hypothetical protein	16	0.288644	56	1.01625
NCU01496	hypothetical protein	132	2.35437	186	3.33721
NCU01498	protein kinase-8	11511	114.364	7312	73.077
NCU01499	hypothetical protein	978	12.9004	876	11.6235
NCU01500	nicotinamide riboside kinase 1	1060	32.6012	1020	31.5571
NCU01501	mitochondrial peptidyl-tRNA hydrolase Pth2	829	31.627	698	26.7872
NCU01502	small nucleolar ribonucleoprotein complex subunit	188	4.58243	249	6.10529
NCU01503	pre-rRNA processing protein Tsr1	704	11.5261	725	11.9403
NCU01504	calcineurin binding protein	10967	288.156	6731	177.905
NCU01505	hypothetical protein	63	2.31669	114	4.21698
NCU01506	hypothetical protein	391	13.9683	524	18.8307
NCU01509	hypothetical protein	3947	54.0623	4002	55.1409
NCU01510	meiotically up-regulated 190 protein	5280	48.3129	3878	35.6949
NCU01511	urease accessory protein ureG	530	17.1876	626	20.4213
NCU01512	phenylalanyl-tRNA synthetase	285	6.43933	326	7.40939
NCU01514	mitochondrial dicarboxylate carrier	201	4.9712	234	5.82171
NCU01515	DNA-directed RNA polymerase II polypeptide	1813	44.8397	1572	39.1099
NCU01516	mitochondrial co-chaperone GrpE	541	17.6615	621	20.3935
NCU01517	glucoamylase precursor	6155	90.8492	5235	77.7283
NCU01519	hypothetical protein	0	0	0	0
NCU01520	hypothetical protein	22	1.42406	33	2.14876
NCU01521	ThiJ/PfpI family protein	68	2.80916	83	3.44917
NCU01522	chromodomain protein-3	938	8.68038	818	7.6148
NCU01523	GTP-binding protein ypt3	5761	180.247	5229	164.573
NCU01524	ribosome biogenesis protein BRX1	787	22.9896	763	22.4207
NCU01525	histone deacetylase-1	1276	21.5181	1304	22.1208
NCU01526	hypothetical protein	15	0.693535	29	1.34879
NCU01527	hypothetical protein	807	15.0187	739	13.8347
NCU01528	glyceraldehyde-3-phosphate dehydrogenase-1	34917	1133.09	45446	1483.52
NCU01529	hypothetical protein	21	2.69368	40	5.16127
NCU01530	hypothetical protein	20	1.42898	41	2.94679
NCU01531	hypothetical protein	1	0.016691	0	0
NCU01532	hypothetical protein	0	0	0	0
NCU01534	hypothetical protein	1628	26.9794	1822	30.3735
NCU01535	PEX33	1902	46.4764	1923	47.2684
NCU01536	hypothetical protein	1	0.149453	2	0.300679
NCU01539	vacuolar morphogenesis protein AvaB	2532	31.6961	2867	36.1027
NCU01540	SPX domain-containing protein	2820	34.8285	3033	37.6815
NCU01541	hypothetical protein	625	32.0508	711	36.6774
NCU01542	hypothetical protein	2061	21.1604	1824	18.8382
NCU01543	female fertility-1	4916	44.0503	5876	52.9649
NCU01545	autophagy protein 8	14619	638.469	18783	825.195
NCU01546	coproporphyrinogen III oxidase	1516	38.729	737	18.9397
NCU01547	regulatory particle, non-ATPase-like-8	2909	85.6938	3003	88.9878
NCU01548	hypothetical protein	1924	123.721	2213	143.149
NCU01549	hypothetical protein	3540	46.3196	3406	44.8307
NCU01550	adenylate kinase cytosolic	4579	117.779	3989	103.212
NCU01551	hypothetical protein	162	5.95272	460	17.0031
NCU01552	ribosomal protein S28	5882	154.217	6803	179.422
NCU01553	para-hydroxybenzoate-polyprenyltransferase Coq2	125	3.58293	116	3.34468
NCU01554	DNA methylation modulator-1	1875	18.1957	2007	19.5922
NCU01555	hypothetical protein	1790	77.1422	1657	71.8341
NCU01559	hypothetical protein	3951	146.502	4024	150.094
NCU01560	hypothetical protein	3901	134.542	3890	134.959
NCU01561	hypothetical protein	0	0	0	0
NCU01562	2,4-dichlorophenoxyacetate alpha-ketoglutarate dioxygenase	4	0.182525	17	0.780335
NCU01563	RNA polymerase II holoenzyme cyclin-like subunit	376	9.53583	569	14.5162
NCU01564	calcium dependent mitochondrial carrier protein	1911	25.8276	2465	33.5127
NCU01565	hypothetical protein	11000	156.821	5688	81.5718
NCU01566	hypothetical protein	8	0.238105	20	0.598795
NCU01567	hypothetical protein	26	0.943318	26	0.948915
NCU01568	hypothetical protein	164	4.6036	158	4.46149
NCU01569	WD repeat containing protein 48	1373	16.7165	1408	17.2443
NCU01570	hypothetical protein	477	9.79887	438	9.0511
NCU01571	hypothetical protein	670	22.2292	628	20.9594
NCU01572	WD domain-containing protein	146	2.4319	268	4.49051
NCU01573	hypothetical protein	49	1.76599	66	2.3928
NCU01575	SNARE complex subunit	2911	67.3598	2349	54.6777
NCU01577	hypothetical protein	516	14.6869	695	19.8992
NCU01579	hypothetical protein	103	5.07944	161	7.98682
NCU01580	transcription factor TFIIH subunit Tfb4	435	10.5242	445	10.83
NCU01581	hypothetical protein	747	14.8281	795	15.8745
NCU01584	hypothetical protein	3766	37.2116	4161	41.3585
NCU01585	hypothetical protein	649	23.3559	902	32.6534
NCU01587	cofilin	6018	243.466	6173	251.218
NCU01589	heat shock protein 60	1275	26.8118	1115	23.5863
NCU01591	hypothetical protein	24	0.689539	36	1.04045
NCU01592	hypothetical protein	17	0.657806	46	1.79051
NCU01593	hypothetical protein	7	0.218036	28	0.877317
NCU01595	SOF1	265	7.00424	312	8.29543
NCU01596	regulatory particle, non-ATPase-like-6	1816	48.6568	1863	50.2122
NCU01597	hypothetical protein	2192	12.1789	2597	14.5147
NCU01598	methyltransferase	125	3.50884	170	4.80034
NCU01599	hypothetical protein	2054	35.2462	2517	43.4475
NCU01601	hypothetical protein	1265	54.4687	1298	56.2212
NCU01605	protein kinase regulator	607	30.7726	676	34.474
NCU01606	ATP synthase subunit 5	8596	293.773	6745	231.882
NCU01607	hypothetical protein	416	7.90758	740	14.1498
NCU01608	hypothetical protein	109	2.80957	271	7.02672
NCU01610	hypothetical protein	112	8.25575	63	4.67142
NCU01611	carnitine acetyl transferase	2067	31.9067	3522	54.689
NCU01612	pre-mRNA splicing factor ATP-dependent RNA helicase PRP43	1006	16.1938	1038	16.808
NCU01613	protoperithecia-2	842	14.2336	943	16.0356
NCU01614	hypothetical protein	1861	66.4833	1635	58.7561
NCU01615	hypothetical protein	622	9.23946	633	9.45865
NCU01620	hypothetical protein	88	4.18759	117	5.60063
NCU01623	hypothetical protein	750	13.2995	644	11.4876
NCU01625	DNA repair helicase RAD3	767	12.5072	787	12.9095
NCU01629	hypothetical protein	897	18.6701	803	16.8128
NCU01631	hypothetical protein	16	1.13489	23	1.64108
NCU01632	aromatic-1 gene cluster	2227	20.8858	2560	24.1513
NCU01633	hexose transporter HXT13	35	0.658894	46	0.871113
NCU01634	histone H4-1	28132	1096.37	27111	1062.84
NCU01635	histone H3	64305	2345.27	57046	2092.87
NCU01636	2-hydroxychromene-2-carboxylate isomerase	630	27.1986	1288	55.9359
NCU01637	U4/U6 small nuclear ribonucleoprotein	856	18.6757	895	19.6425
NCU01638	DNA-directed RNA polymerase I subunit RPA1	1528	13.1842	1317	11.431
NCU01640	regulatory particle, non-ATPase-like-4	2873	67.4384	2364	55.8198
NCU01642	hypothetical protein	7116	38.7613	7465	40.9036
NCU01643	5'-3' exoribonuclease 2	2005	24.5642	1666	20.5321
NCU01644	intracellular protein transporter UsoA	1861	22.4455	1770	21.4746
NCU01645	hypothetical protein	4124	88.7079	4044	87.5033
NCU01646	hypothetical protein	1835	26.698	2073	30.3397
NCU01647	GTP-binding protein ypt4	41	0.931095	41	0.936619
NCU01648	dolichyl-phosphate-mannose-protein mannosyltransferase 2	8793	83.914	7380	70.8473
NCU01649	hypothetical protein	478	15.3384	447	14.4288
NCU01650	hypothetical protein	511	31.3733	543	33.5358
NCU01651	hypothetical protein	120	2.09149	148	2.59481
NCU01652	O-acetylhomoserine	279	7.37428	406	10.7947
NCU01653	hypothetical protein	31	2.61659	59	5.00951
NCU01654	long-chain-fatty-acid-CoA ligase 1	4809	76.7291	7984	128.143
NCU01655	hypothetical protein	1245	53.1393	1547	66.4211
NCU01656	defective in DNA methylation-9	607	10.3868	635	10.9304
NCU01657	cytochrome-c oxidase assembly protein	292	11.1924	410	15.8087
NCU01658	WD repeat protein	3052	33.05	3056	33.2897
NCU01659	dDENN domain-containing protein	3102	39.1727	3604	45.7821
NCU01660	hypothetical protein	165	5.50801	297	9.97325
NCU01664	DUF974 domain-containing protein	882	25.4153	913	26.4647
NCU01665	KH domain-containing protein	1991	36.969	2173	40.5878
NCU01666	isoleucine-valine-4	1293	36.8028	1283	36.7348
NCU01667	arginine-12	518	13.721	549	14.6284
NCU01668	hypothetical protein	3510	48.885	3178	44.5238
NCU01669	putative arginine methyltransferase-3	350	8.09891	243	5.65632
NCU01670	type 1 phosphatase regulator ypi-1	1427	43.0754	1925	58.4528
NCU01672	DUF726 domain-containing protein	16	0.290467	29	0.529596
NCU01673	hypothetical protein	528	14.9242	644	18.311
NCU01674	alpha-soluble NSF attachment protein	3656	112.656	4056	125.723
NCU01675	ribosomal RNA-processing protein 12	1176	14.004	925	11.0804
NCU01678	amine oxidase	340	6.12465	261	4.72947
NCU01679	hypothetical protein	592	14.3226	789	19.202
NCU01680	plasma membrane ATPase-1	57862	836.621	54431	791.683
NCU01681	hypothetical protein	1	0.156638	2	0.315135
NCU01684	hypothetical protein	5	0.301674	5	0.303463
NCU01686	hypothetical protein	2	0.241339	0	0
NCU01688	hypothetical protein	0	0	0	0
NCU01689	mitochondrial DNA replication protein YHM2	2588	57.8055	2641	59.3393
NCU01692	citrate synthase	13359	279.841	9491	199.995
NCU01695	RNA binding protein Nrd1	2426	32.8425	2622	35.7065
NCU01696	mRNA cleavage factor complex component Pcf11	1241	16.1386	1099	14.3768
NCU01697	hypothetical protein	508	12.9642	372	9.54983
NCU01698	4F5 family protein	2116	66.5881	2530	80.0886
NCU01699	hypothetical protein	26	0.680219	43	1.13165
NCU01700	hypothetical protein	298	8.9402	321	9.68736
NCU01701	ribitol kinase	622	13.9376	762	17.176
NCU01702	nuclear pore protein	2970	35.9453	2812	34.235
NCU01703	aldo-keto reductase	1056	26.4249	1555	39.1426
NCU01704	NADP:D-xylose dehydrogenase	2018	43.4458	2588	56.048
NCU01705	tRNA methyltransferase	433	7.97633	532	9.85816
NCU01706	MYB DNA-binding domain-containing protein	36	1.2908	33	1.19025
NCU01713	alf1-like	785	15.9783	621	12.7151
NCU01715	hypothetical protein	437	9.76082	654	14.6944
NCU01717	hypothetical protein	5	0.194861	4	0.156814
NCU01720	hypothetical protein	3479	74.0517	517	11.0698
NCU01722	hypothetical protein	5597	50.1801	5210	46.9876
NCU01724	Na/H antiporter	985	13.6834	932	13.0239
NCU01725	hypothetical protein	633	11.6474	846	15.659
NCU01728	6-phosphofructo-2-kinase	1888	24.6906	1607	21.1405
NCU01729	hypothetical protein	2751	42.2648	3624	56.0075
NCU01731	velvetA-like-1	5364	80.0442	6862	103.006
NCU01734	hypothetical protein	23	2.98946	20	2.61495
NCU01735	hypothetical protein	150	2.47909	86	1.42978
NCU01737	hypothetical protein	2826	32.3366	2787	32.0796
NCU01738	phosphatase regulation	1953	43.8023	2095	47.2659
NCU01739	hypothetical protein	1368	44.246	1413	45.9726
NCU01740	histone H2A.Z-specific chaperone chz-1	10259	462.517	10784	489.071
NCU01741	SNARE complex subunit	403	15.6434	399	15.58
NCU01742	hypothetical protein	871	18.3715	1085	23.0211
NCU01744	enhancer-2 of am	7488	50.9888	8617	59.0248
NCU01745	SPX domain-containing protein	2733	43.8348	2449	39.5128
NCU01746	hypothetical protein	636	26.3407	712	29.6633
NCU01747	glycerophosphocholine phosphodiesterase Gde1	4496	48.0062	7005	75.24
NCU01748	hypothetical protein	20538	314.25	21584	332.214
NCU01750	hypothetical protein	412	18.8883	472	21.7674
NCU01751	ATP-binding cassette protein	1810	29.9447	1987	33.0681
NCU01752	non-anchored cell wall protein-2	5782	108.765	1112	21.042
NCU01753	gamma-glutamyltranspeptidase	378	6.84957	196	3.5727
NCU01754	alcohol dehydrogenase-1	19605	411.033	63065	1330.05
NCU01756	actin-related protein-3	4221	123.229	4714	138.438
NCU01757	asparaginase	385	6.21585	468	7.60072
NCU01758	YdiU domain-containing protein	699	13.8191	810	16.1086
NCU01759	menadione-induced gene-5	868	31.6332	1025	37.5765
NCU01760	pumilio-family RNA binding repeat protein	128	2.44642	172	3.30689
NCU01761	hypothetical protein	815	21.5998	866	23.0876
NCU01762	nucleolar RNAse III	422	12.153	407	11.7905
NCU01763	hypothetical protein	1118	36.4983	1513	49.6865
NCU01764	hypothetical protein	418	18.2394	304	13.3437
NCU01765	NADH:ubiquinone oxidoreductase 78	7138	115.358	5678	92.3071
NCU01766	hypothetical protein	2046	54.9397	2259	61.0192
NCU01767	phophatase 2C family protein	2273	42.1731	2499	46.6414
NCU01768	hypothetical protein	5998	64.5232	5949	64.3758
NCU01769	hypothetical protein	8308	179.022	9249	200.481
NCU01771	DNA repair protein rhp57	768	18.3177	944	22.6491
NCU01772	DNA-directed RNA polymerase III polypeptide	775	9.29907	878	10.5975
NCU01776	60S ribosomal protein L15	11929	345.369	11248	327.585
NCU01777	PSP1 domain-containing protein	11554	117.466	13779	140.918
NCU01779	HIRA-interacting protein 5	614	15.7848	766	19.8093
NCU01780	hypothetical protein	130	2.8644	192	4.2556
NCU01781	hypothetical protein	2414	45.8155	4760	90.8764
NCU01782	Ras guanyl-nucleotide exchange factor RasGEF	4332	52.5595	5387	65.7475
NCU01783	phosphatidylinositol N-acetylglucosaminyltransferase	517	14.7154	675	19.3266
NCU01784	pseudouridylate synthase 3	278	6.07339	264	5.80176
NCU01785	hypothetical protein	301	8.459	244	6.89782
NCU01786	ribose-phosphate pyrophosphokinase II	1107	21.2993	609	11.787
NCU01788	hypothetical protein	1241	21.8241	1163	20.5737
NCU01789	hyphal anastomosis-5	3715	28.9563	3002	23.5377
NCU01790	hypothetical protein	276	16.2121	498	29.4257
NCU01791	SNF7 family protein	1726	38.2894	1875	41.8416
NCU01792	heat shock protein 90a	4888	140.189	5804	167.448
NCU01793	RNA binding domain-containing protein	5451	103.455	5072	96.833
NCU01794	hypothetical protein	1335	78.2289	873	51.46
NCU01795	zinc finger containing protein	1645	32.8537	1825	36.6649
NCU01796	CDP-2- and HDA-1 associating protein	518	11.9524	646	14.9944
NCU01797	nonrepressor of conidiation-2	4977	86.8684	4483	78.7104
NCU01798	hypothetical protein	133	2.26239	163	2.78916
NCU01799	hypothetical protein	176	8.24671	236	11.1237
NCU01800	37S ribosomal protein S5	845	18.7284	828	18.4605
NCU01801	hypothetical protein	203	26.6689	351	46.3859
NCU01802	hypothetical protein	26	0.750974	24	0.69732
NCU01803	arginine-tRNA-protein transferase 1	959	23.516	1274	31.4256
NCU01804	nudix/MutT family protein	627	11.6777	656	12.2903
NCU01805	hypothetical protein	484	12.469	605	15.6787
NCU01806	3' exoribonuclease	796	21.9286	824	22.8347
NCU01807	hypothetical protein	653	21.0091	616	19.9363
NCU01808	cytochrome c-1	2559	108.091	1423	60.4635
NCU01809	AAA family ATPase/60S ribosome export protein Rix7	224	3.77097	152	2.57406
NCU01810	hypothetical protein	889	14.516	982	16.1297
NCU01811	hypothetical protein	80	3.3502	93	3.91772
NCU01812	hypothetical protein	96	2.54703	111	2.96248
NCU01813	high affinity glucose transporter	3034	53.6063	3021	53.6933
NCU01814	hypothetical protein	2294	44.5944	2390	46.7363
NCU01815	hypothetical protein	3384	106.697	5271	167.179
NCU01816	allantoicase-l	719	19.4027	1037	28.1502
NCU01817	DIL and Ankyrin domain-containing protein	1774	26.3198	1856	27.6997
NCU01818	hypothetical protein	1120	25.6493	1385	31.9063
NCU01819	hypothetical protein	715	8.92994	934	11.7343
NCU01820	exportin-1	10298	119.856	12479	146.102
NCU01821	alanine-glyoxylate aminotransferase	3046	70.0854	2730	63.1873
NCU01822	retrograde transporter	1303	41.7021	1197	38.5369
NCU01823	two-component sensor protein histidine protein kinase	3262	17.2064	3820	20.2693
NCU01824	UDP-galactopyranose mutase	6049	139.51	6365	147.669
NCU01826	DUF250 domain membrane protein	3570	74.0534	3226	67.3148
NCU01827	60S ribosomal protein L27	12623	459.345	12718	465.548
NCU01828	hypothetical protein	387	10.0762	535	14.0123
NCU01829	hypothetical protein	0	0	0	0
NCU01830	4-hydroxyphenylpyruvate dioxygenase	321	8.89826	2268	63.243
NCU01831	RNA polymerase TFIIH complex subunit Ssl1	728	14.6956	837	16.9962
NCU01833	nonidentical kinase-2	2917	17.3786	3599	21.569
NCU01834	hypothetical protein	9	0.507313	16	0.90724
NCU01835	hypothetical protein	42906	1389.57	53417	1740.25
NCU01837	hypothetical protein	4	0.489936	13	1.60174
NCU01838	nitrilase	1069	24.9133	1718	40.276
NCU01839	carboxylesterase	1514	24.1879	1919	30.8402
NCU01840	hypothetical protein	629	9.36907	692	10.3686
NCU01841	hypothetical protein	66	6.28751	61	5.84567
NCU01842	hypothetical protein	720	12.7398	851	15.147
NCU01843	T-complex protein 1 subunit gamma	1897	27.9074	2162	31.9947
NCU01844	hypothetical protein	15	0.398839	12	0.320965
NCU01845	phosphoglycerate mutase family domain-containing protein	3310	52.8466	3083	49.5144
NCU01846	hypothetical protein	3350	45.4394	2988	40.7697
NCU01848	hypothetical protein	0	0	3	0.375275
NCU01849	extracellular dioxygenase	480	20.2575	48	2.03777
NCU01850	peroxin 16	1007	24.231	1243	30.0873
NCU01851	hypothetical protein	109	5.27421	169	8.22596
NCU01852	arsenical-resistance protein	149	5.61867	237	8.99011
NCU01853	choline dehydrogenase	23	0.57378	91	2.28364
NCU01854	hypothetical protein	2777	56.9992	2125	43.8754
NCU01855	hypothetical protein	353	10.8296	493	15.2143
NCU01856	transcriptional activator hac1	12383	207.606	10798	182.107
NCU01857	DEAD/DEAH box RNA helicase	2502	28.6628	3080	35.4937
NCU01858	chromosome segregation in meiosis protein 3	451	13.5137	437	13.1719
NCU01859	NADH:ubiquinone oxidoreductase 20.9	3425	101.691	3512	104.893
NCU01860	hypothetical protein	165	4.94101	302	9.09721
NCU01861	short chain dehydrogenase/reductase family	462	15.9115	275	9.52734
NCU01862	SWIRM domain-containing protein FUN19	1614	25.7351	2953	47.3647
NCU01863	hypothetical protein	2	0.223156	1	0.11224
NCU01865	hypothetical protein	700	15.671	827	18.624
NCU01866	lactonohydrolase	76	2.12483	145	4.07801
NCU01867	glycosylhydrolase family 61-10	25	1.18046	90	4.27488
NCU01868	MFS maltose permease MalP	556	12.1143	1403	30.7503
NCU01869	hypothetical protein	59	2.40885	84	3.4499
NCU01870	Eno3 protein	17	0.51539	18	0.548945
NCU01871	hypothetical protein	2248	30.5343	2055	28.0784
NCU01872	hypothetical protein	2	0.184072	6	0.555492
NCU01873	hypothetical protein	152	2.38243	186	2.93264
NCU01874	hypothetical protein	34	1.55582	73	3.36026
NCU01875	hypothetical protein	0	0	0	0
NCU01876	hypothetical protein	1	0.0895075	2	0.180077
NCU01877	hypothetical protein	4	0.231891	10	0.583168
NCU01878	vesicle-mediated transporter	2160	26.4698	2649	32.6549
NCU01879	hypothetical protein	2099	43.4663	1758	36.6208
NCU01880	hypothetical protein	25	0.846693	73	2.48701
NCU01881	hypothetical protein	1546	19.1715	3243	40.454
NCU01882	purine transporter	1748	30.4552	1828	32.038
NCU01883	SH3 domain signaling protein	1856	32.9596	1635	29.2073
NCU01884	hypothetical protein	599	7.81051	545	7.14856
NCU01886	hypothetical protein	55893	674.791	64981	789.164
NCU01888	tRNA-specific adenosine deaminase	572	7.71365	526	7.13541
NCU01889	hypothetical protein	327	9.46733	333	9.69825
NCU01891	hypothetical protein	428	17.8624	548	23.0062
NCU01893	hypothetical protein	1918	32.057	1943	32.6676
NCU01894	hypothetical protein	843	24.9083	813	24.1644
NCU01895	response regulator-1	3221	34.124	3214	34.2518
NCU01896	hypothetical protein	490	6.44079	501	6.62445
NCU01897	hypothetical protein	1670	43.9498	1490	39.4454
NCU01898	hypothetical protein	3032	65.9151	2641	57.7555
NCU01899	hypothetical protein	102	1.7201	154	2.61242
NCU01900	xylosidase/arabinosidase	1457	57.147	1811	71.4532
NCU01901	hypothetical protein	1892	19.6607	2761	28.8611
NCU01902	glucosamine 6-phosphate N-acetyltransferase	722	35.3557	756	37.2403
NCU01903	pigment biosynthesis protein Ayg1	125	3.07443	211	5.22043
NCU01904	2-deoxy-D-gluconate 3-dehydrogenase	400	18.8874	252	11.9697
NCU01905	sorbitol dehydrogenase	175	4.96369	134	3.82332
NCU01906	GCY protein	881	32.9674	904	34.0288
NCU01907	syntaxin 5	1407	28.9036	1360	28.1039
NCU01908	hypothetical protein	2035	23.3786	2355	27.2154
NCU01910	hypothetical protein	3150	21.7681	3367	23.4057
NCU01911	GDP/GTP exchange factor Sec2p	3729	45.7431	3674	45.3358
NCU01912	mannosyltransferase 1	13378	149.748	12729	143.328
NCU01913	pre-mRNA splicing factor	1477	32.0385	1637	35.7198
NCU01914	sorting nexin-3	2088	58.5108	2557	72.0785
NCU01916	mitochondrial carrier protein RIM2	336	7.16435	302	6.4776
NCU01917	hypothetical protein	48	0.735595	75	1.15619
NCU01918	ARP2/3 complex 20 kDa subunit	1781	48.7343	1605	44.1789
NCU01919	ubiquitin C-terminal hydrolase	1929	42.0483	2080	45.6089
NCU01920	hypothetical protein	303	9.69741	419	13.4895
NCU01922	hypothetical protein	312	15.3244	309	15.2671
NCU01923	hypothetical protein	2	0.342955	1	0.172495
NCU01924	hypothetical protein	5570	113.28	6947	142.123
NCU01926	hypothetical protein	201	4.403	264	5.81736
NCU01927	hypothetical protein	3382	79.0445	3809	89.5526
NCU01928	UBX domain-containing protein	1537	32.9018	1750	37.6837
NCU01929	PAB-dependent poly(A)-specific ribonuclease subunit pan-3	3505	54.552	3571	55.909
NCU01930	U6 snRNP-associated protein Lsm7	1343	47.3208	1564	55.4347
NCU01931	hypothetical protein	617	13.9148	931	21.1209
NCU01932	set-domain histone methyltransferase-3	3376	33.3042	4003	39.7238
NCU01935	palmitoyltransferase PFA5	629	14.7011	819	19.2553
NCU01936	DNA polymerase Eta	828	11.1875	873	11.8655
NCU01938	hypothetical protein	2103	26.3325	2439	30.721
NCU01939	nonsense-mediated mRNA decay protein	5434	64.5988	6567	78.531
NCU01940	serine/threonine protein kinase	6878	80.938	7200	85.2299
NCU01942	hypothetical protein	10	0.484832	18	0.877877
NCU01943	hypothetical protein	1	0.150837	26	3.94503
NCU01944	hypothetical protein	1225	19.3432	1536	24.3979
NCU01945	IMP-specific 5'-nucleotidase 1	1568	39.4999	1741	44.1183
NCU01946	hypothetical protein	24	4.11546	44	7.58978
NCU01947	hypothetical protein	3535	37.6875	4039	43.3162
NCU01948	ribosomal protein Srp1	7616	229.613	7897	239.497
NCU01949	unknown-16	8115	319.058	8898	351.919
NCU01950	pre-mRNA-splicing factor slu-7	592	19.5089	682	22.6081
NCU01951	ultraviolet photoreactivation-1	434	3.51393	498	4.05603
NCU01953	encodes anonymous transcript-3	16349	103.497	9379	59.7256
NCU01954	pre-mRNA-splicing factor cwc-24	599	17.4873	613	18.0022
NCU01955	autophagocytosis protein Aut1	3002	75.9767	4133	105.222
NCU01956	encodes anonymous transcript-2	5905	69.7737	6072	72.1727
NCU01957	AR2	2813	94.1606	3371	113.508
NCU01958	mating-type protein A-1	1388	49.0124	3332	118.356
NCU01959	mating-type protein A-2	14	0.618063	45	1.99842
NCU01960	mating-type protein A-3	66	2.89802	195	8.61313
NCU01961	DNA lyase Apn2	478	9.22606	451	8.75658
NCU01962	encodes anonymous transcript-5	4223	175.645	3620	151.458
NCU01963	encodes anonymous transcript-6	726	11.4158	962	15.2165
NCU01964	RING-9 protein	5742	70.6312	5923	73.29
NCU01965	cytochrome-20	5515	70.6671	5067	65.3118
NCU01966	60S ribosomal protein L37	6359	297.674	6053	285.031
NCU01967	hypothetical protein	596	18.4	845	26.242
NCU01968	MFS transporter	1600	25.8406	2159	35.0756
NCU01969	hypothetical protein	761	17.258	821	18.7291
NCU01970	DUF718 domain-containing protein	1860	66.3506	3454	123.943
NCU01971	hypothetical protein	456	9.63477	559	11.8811
NCU01972	hypothetical protein	2534	66.2952	3478	91.5323
NCU01973	set-domain histone methyltransferase-8	2078	20.2259	2462	24.1057
NCU01974	hypothetical protein	808	22.799	780	22.1395
NCU01975	complex I intermediate associated protein 30	1159	35.401	1263	38.8065
NCU01976	hypothetical protein	271	3.50836	947	12.3326
NCU01977	urea transporter	1589	32.8634	2426	50.4718
NCU01978	hypothetical protein	254	4.1022	198	3.21675
NCU01979	catechol dioxygenase	20	0.935332	16	0.752706
NCU01980	hypothetical protein	148	2.56305	190	3.30992
NCU01981	translation factor sui1	10177	462.662	11270	515.391
NCU01982	hypothetical protein	561	14.2498	552	14.1044
NCU01983	hypothetical protein	550	15.5102	449	12.7371
NCU01984	hypothetical protein	2187	26.0686	2273	27.2544
NCU01985	cysteine-11	2575	48.8332	1006	19.1913
NCU01987	hypothetical protein	2	0.0812487	3	0.122596
NCU01988	hypothetical protein	0	0	2	0.18728
NCU01989	hypothetical protein	1446	46.4308	1658	53.5539
NCU01990	UPF0016 domain-containing protein	2120	41.5757	1493	29.4533
NCU01991	hypothetical protein	1497	23.7225	1575	25.1066
NCU01992	coatomer subunit gamma	7203	104.861	7069	103.521
NCU01993	ethanolaminephosphotransferase	1408	27.5573	1938	38.1555
NCU01994	bZIP transcription factor	2706	72.4631	2943	79.2773
NCU01995	hypothetical protein	12	0.316831	29	0.770217
NCU01996	pH-response regulator protein palI/rim-9	3983	53.4322	3345	45.1397
NCU01997	ABC transporter	620	10.587	573	9.84252
NCU01998	septin	1668	24.2322	1086	15.8707
NCU01999	hypothetical protein	1053	19.9231	961	18.2903
NCU02000	splicing factor 3B subunit 10	451	42.2239	415	39.084
NCU02001	hypothetical protein	587	18.8733	694	22.4459
NCU02002	hypothetical protein	349	4.83996	370	5.16163
NCU02003	translation elongation factor-1	231039	4145.06	287343	5185.79
NCU02004	phosphoserine phosphatase	2509	59.379	2959	70.4444
NCU02005	phosphoadenosine phosphosulfate reductase	679	17.6979	321	8.41638
NCU02006	hypothetical protein	1567	21.1375	1512	20.5166
NCU02007	iron-sulfur cluster biosynthesis protein Isd11	655	40.1638	582	35.8993
NCU02008	hypothetical protein	217	25.9927	227	27.3519
NCU02009	FreB	15886	189.127	9066	108.574
NCU02010	leucine-4	2446	36.7472	2585	39.0659
NCU02011	importin subunit beta-1	7932	93.1393	9252	109.284
NCU02012	hypothetical protein	1796	24.9071	1681	23.4506
NCU02013	hypothetical protein	886	32.2171	659	24.105
NCU02014	hypothetical protein	284	8.45789	267	7.99879
NCU02015	palmitoyltransferase ERF2	4143	54.3406	2434	32.1144
NCU02016	hypothetical protein	5804	288.553	4990	249.556
NCU02017	all development altered-2	2645	72.0536	4586	125.67
NCU02018	short chain dehydrogenase	1024	44.1305	1190	51.5888
NCU02019	FAD dependent oxidoreductase	381	9.30065	562	13.8005
NCU02020	metalloreductase transmembrane component	4549	58.4731	6533	84.4738
NCU02021	hypothetical protein	11	0.948117	49	4.24849
NCU02022	hypothetical protein	323	5.60162	198	3.45419
NCU02023	MFS drug efflux pump	3	0.0667031	27	0.60389
NCU02024	hypothetical protein	1169	30.037	965	24.9424
NCU02025	hypothetical protein	806	19.4808	857	20.8363
NCU02026	hypothetical protein	1746	28.7496	2152	35.6451
NCU02027	acyl-protein thioesterase 1	1457	52.3953	1842	66.6333
NCU02028	aromatic ring-opening dioxygenase LigB subunit	1227	36.2107	1693	50.2595
NCU02029	hypothetical protein	28	1.36566	25	1.22657
NCU02030	hypothetical protein	542	15.2406	241	6.81693
NCU02031	hypothetical protein	61	0.989425	45	0.734235
NCU02032	glycosylhydrolase family 76-1	13	0.213053	18	0.296747
NCU02033	hypothetical protein	1891	34.0513	1868	33.8367
NCU02034	RIP defective-1	41	0.63894	84	1.31681
NCU02035	helix-hairpin-helix domain-containing protein	53	1.4527	64	1.76462
NCU02036	tRNA-splicing endonuclease	1601	10.6294	1455	9.71735
NCU02037	hypothetical protein	0	0	0	0
NCU02038	hypothetical protein	809	37.5824	560	26.1694
NCU02039	hypothetical protein	1183	22.0919	1332	25.022
NCU02040	hypothetical protein	14	0.373877	4	0.107456
NCU02041	anchored cell wall protein-11	8041	211.959	8559	226.952
NCU02042	hypothetical protein	438	10.7028	66	1.62232
NCU02043	UPF0326 protein hag1	394	10.2204	762	19.8836
NCU02044	GTP-binding protein	3810	86.1235	4566	103.825
NCU02046	hypothetical protein	834	13.6636	790	13.0195
NCU02048	VPS9 domain-containing protein	1545	14.8022	1912	18.427
NCU02049	hypothetical protein	1103	9.87811	974	8.77458
NCU02051	hypothetical protein	1587	15.9651	690	6.98253
NCU02052	transcription initiation factor TFIId 127kD subunit	2421	16.7778	2686	18.7247
NCU02053	mutagen sensitive-42	691	7.45473	382	4.14559
NCU02054	hypothetical protein	690	16.9113	768	18.9347
NCU02055	uridine nucleosidase Urh1	429	12.5094	594	17.4234
NCU02056	salicylaldehyde dehydrogenase	745	14.8124	1014	20.2804
NCU02057	autoinducer 2 sensor kinase/phosphatase luxQ	4836	41.8302	4363	37.9628
NCU02058	hypothetical protein	410	9.60554	353	8.31921
NCU02059	endothiapepsin	2516	47.2196	1346	25.4112
NCU02060	zinc metallopeptidase	522	10.5986	657	13.4187
NCU02061	hypothetical protein	931	40.2646	185	8.0485
NCU02062	hypothetical protein	86	4.83094	141	7.96749
NCU02063	mitochondrial intermediate peptidase	1021	15.4673	1072	16.3362
NCU02064	hypothetical protein	1963	68.3291	1410	49.3712
NCU02065	DUF726 domain-containing protein	1077	14.4719	712	9.62406
NCU02066	ribosome assembly protein Noc2	790	14.6855	849	15.8759
NCU02067	MDM complex subunit 12	176	3.9674	250	5.66894
NCU02068	hypothetical protein	2123	15.5319	2637	19.4069
NCU02070	peroxin 2	1338	23.3284	1312	23.0108
NCU02071	hypothetical protein	120	5.69925	35	1.67215
NCU02073	hypothetical protein	102	3.22019	140	4.44609
NCU02074	endoplasmic oxidoreductin-1	622	9.84067	475	7.55957
NCU02075	heat shock protein 70-2	22301	488.733	18446	406.648
NCU02076	eukaryotic translation initiation factor 4E	2923	64.6089	3141	69.8394
NCU02077	hypothetical protein	21	0.338711	75	1.21686
NCU02078	hypothetical protein	2293	32.9109	2605	37.6108
NCU02079	cyclin-dependent kinase regulatory subunit	1249	39.9738	1101	35.4462
NCU02080	hypothetical protein	192	9.21734	732	35.3496
NCU02081	hypothetical protein	9	1.78797	18	3.59715
NCU02082	cft-1	2017	19.4962	2157	20.9732
NCU02083	1-phosphatidylinositol-3-phosphate 5-kinase	4631	25.5126	5671	31.4274
NCU02084	arginase	6846	254.234	3232	120.736
NCU02085	hypothetical protein	249	5.3093	311	6.67064
NCU02086	hypothetical protein	8243	137.866	9517	160.118
NCU02087	hypothetical protein	254	5.07908	425	8.54888
NCU02088	hypothetical protein	48	1.68159	77	2.71355
NCU02089	hypothetical protein	780	13.0501	900	15.1472
NCU02090	adenine phosphoribosyltransferase	7862	154.68	6411	126.881
NCU02091	glycosylhydrolase family 47-7	301	3.68492	270	3.32502
NCU02092	hypothetical protein	404	6.90106	380	6.52961
NCU02094	vegetative asexual development-2	2059	45.6352	1943	43.3197
NCU02095	hypothetical protein	830	26.2714	902	28.7198
NCU02096	flavohemoglobin	839	17.8818	1377	29.5224
NCU02097	short chain dehydrogenase	4302	129.301	7780	235.223
NCU02098	G/U mismatch-specific DNA glycosylase	9893	296.797	6967	210.255
NCU02099	hypothetical protein	3477	110.556	4515	144.413
NCU02100	LMBR1 domain-containing protein 1	2021	41.395	2329	47.9867
NCU02101	hypothetical protein	517	7.65184	654	9.73693
NCU02103	DNA-directed RNA polymerase II largest subunit	9309	69.3085	10031	75.1272
NCU02104	WD domain-containing protein	384	10.6085	498	13.8396
NCU02105	tRNA(His) guanylyltransferase	336	14.9279	393	17.5639
NCU02106	hypothetical protein	226	9.4079	259	10.8456
NCU02107	AMP-binding enzyme	488	10.4601	342	7.37416
NCU02108	BolA domain-containing protein	436	18.5447	490	20.9651
NCU02109	UDP-N-acetylglucosamine pyrophosphorylase	4463	91.6821	4814	99.4794
NCU02110	NADPH oxidase-1	2794	42.1048	1408	21.3441
NCU02111	myosin-5	4525	50.5698	3831	43.0679
NCU02112	hypothetical protein	2399	19.3756	2407	19.5556
NCU02113	ubiquitin-conjugating enzyme E2 13	3611	109.747	3682	112.569
NCU02114	G1/S-specific cyclin Cln1	14800	169.231	6737	77.4914
NCU02115	hypothetical protein	1569	19.4814	1623	20.2715
NCU02116	metallo-beta-lactamase	621	22.6147	857	31.3942
NCU02117	sym-1	645	24.8399	649	25.1423
NCU02118	palmitoyltransferase PFA4	251	6.66666	284	7.58791
NCU02119	capsule protein	1013	14.0524	920	12.838
NCU02120	hypothetical protein	1964	17.7549	2199	19.9973
NCU02121	transcriptional regulator	2053	26.7982	1713	22.4928
NCU02122	HCO3	471	8.50639	440	7.99367
NCU02123	mitochondrial GTPase	61	1.49281	108	2.65869
NCU02124	dienelactone hydrolase	3662	139.817	3367	129.317
NCU02125	hypothetical protein	67	1.77569	85	2.2661
NCU02126	isovaleryl-CoA dehydrogenase	462	13.7422	839	25.1042
NCU02127	methylcrotonoyl-CoA carboxylase subunit beta	550	13.1438	953	22.9098
NCU02128	D-arabinitol dehydrogenase	708	23.4264	694	23.0994
NCU02129	hypothetical protein	47	4.97174	81	8.61915
NCU02130	hypothetical protein	2401	38.5605	3822	61.7462
NCU02131	Rgf3-like	3713	29.9535	4350	35.3005
NCU02132	hypothetical protein	86	4.73301	148	8.19351
NCU02133	superoxide dismutase-1	3481	150.682	3435	149.573
NCU02134	transcription factor	3383	50.9181	5342	80.8804
NCU02136	transaldolase	12303	254.448	14130	293.968
NCU02137	phosphatidylinositol:UDP-GlcNAc transferase PIG-C	761	13.0586	698	12.0486
NCU02138	hypothetical protein	2811	48.0506	4410	75.8308
NCU02139	annexin ANXC4	7845	122.451	8744	137.293
NCU02142	hypothetical protein	1057	22.5477	791	16.9736
NCU02143	hypothetical protein	1	0.254537	1	0.256047
NCU02144	hypothetical protein	2	0.280868	4	0.56507
NCU02145	hypothetical protein	11	1.69051	17	2.62811
NCU02146	hypothetical protein	2	0.0539416	9	0.244178
NCU02147	ankyrin repeat and zinc finger domain-containing protein 1	1302	27.1808	1622	34.0621
NCU02148	triacylglycerol lipase	2741	43.2953	3161	50.2257
NCU02149	cytochrome-1	620	24.2013	660	25.9156
NCU02150	Ser/Thr protein phosphatase	478	11.2798	721	17.115
NCU02151	WD repeat containing protein 23	1285	24.2656	1377	26.1572
NCU02152	RRM domain-containing protein	1535	21.801	1584	22.6304
NCU02153	hypothetical protein	1076	22.953	1319	28.3036
NCU02155	hypothetical protein	106	3.1339	107	3.18224
NCU02156	dsDNA-binding protein PDCD5	497	26.9279	857	46.7085
NCU02157	COQ4	286	10.835	348	13.2621
NCU02158	hypothetical protein	452	7.72909	567	9.75309
NCU02159	hypothetical protein	522	13.7524	500	13.251
NCU02160	Rac1 homolog-1	7004	205.458	6277	185.225
NCU02161		246	4.47424	326	5.96446
NCU02162	SURF-family protein	403	5.8564	394	5.75958
NCU02163	hypothetical protein	139	4.57447	114	3.77398
NCU02164	hypothetical protein	10913	226.083	6834	142.419
NCU02165	hypothetical protein	614	8.37011	1346	18.4577
NCU02167	Krev-1-like	552	13.2695	712	17.2173
NCU02168	PQ loop repeat protein	226	6.71421	231	6.90347
NCU02169	hypothetical protein	246	9.56427	212	8.29129
NCU02170	hypothetical protein	386	7.07321	275	5.0691
NCU02171	hypothetical protein	7	0.500143	5	0.359365
NCU02172	hypothetical protein	2590	28.6956	2220	24.7421
NCU02173	C6 zinc finger protein	1390	16.6171	1379	16.5834
NCU02174	hypothetical protein	521	14.0596	643	17.4548
NCU02175	phosphatidyl inositol-specific phospholipase C	11346	167.621	7937	117.954
NCU02176	hypothetical protein	835	23.9902	1064	30.751
NCU02177	hypothetical protein	933	30.3776	1255	41.104
NCU02178	suppressor of ascus-dominance-1	117	1.16289	91	0.909835
NCU02179	D-lactate dehydrogenase	14698	274.268	12342	231.671
NCU02181	40S ribosomal protein S4	19136	470.421	18748	463.618
NCU02182	hypothetical protein	2513	41.6598	1938	32.3182
NCU02183	hypothetical protein	0	0	1	0.204838
NCU02184	chitinase-1	1404	11.9893	186	1.59776
NCU02187	hypothetical protein	16317	365.291	9920	223.398
NCU02188	sugar transporter	2316	54.2856	3900	91.956
NCU02189	hypothetical protein	1	0.0822746	4	0.331051
NCU02190	oxysterol binding protein	145	4.68052	142	4.61088
NCU02191	hypothetical protein	5500	107.131	5086	99.6546
NCU02192	hypothetical protein	110	5.25496	129	6.1992
NCU02193	cellular filament polypeptide	2174	38.6208	1230	21.9804
NCU02194	hypothetical protein	1652	13.4918	1216	9.98995
NCU02195	high affinity methionine permease	7	0.184221	5	0.132367
NCU02196	taurine catabolism dioxygenase TauD	104	2.89442	121	3.38752
NCU02197	riboflavin aldehyde-forming enzyme	10	0.676885	8	0.544721
NCU02198	hypothetical protein	3	0.088162	15	0.443425
NCU02199	hypothetical protein	4	0.188328	5	0.236807
NCU02200	phosphatidylinositol transfer protein sfh-5	1553	43.4441	1488	41.8728
NCU02201	laccase	1486	20.6784	1502	21.025
NCU02202	serine/threonine protein kinase-14	9463	98.2718	9706	101.393
NCU02203	C2H2 finger domain-containing protein	2113	31.9013	2172	32.9867
NCU02204	SWIB/MDM2 domain-containing protein	1227	24.9542	1083	22.1562
NCU02205	hypothetical protein	0	0	4	0.569984
NCU02206	hypothetical protein	7	0.408719	16	0.939758
NCU02207	T-complex protein 1 subunit beta	1600	35.462	2058	45.8837
NCU02208	unknown-10	3817	65.0649	3722	63.822
NCU02209	delta-12 fatty acid desaturase	8683	175.641	4936	100.438
NCU02211	hypothetical protein	6784	83.4697	5045	62.4415
NCU02212	hypothetical protein	60	3.09965	100	5.19673
NCU02213	hypothetical protein	546	10.3908	554	10.6056
NCU02214	tall aerial hyphae-2	907	14.239	1022	16.1396
NCU02215	hypothetical protein	110	1.90227	135	2.34846
NCU02216	glycosylhydrolase family 76-6	2151	41.2404	2395	46.191
NCU02217	cytochrome c oxidase-assembly factor cox-23	320	18.8874	342	20.3057
NCU02218	hypothetical protein	704	10.1103	572	8.26334
NCU02219	hypothetical protein	3300	56.449	2787	47.9566
NCU02220	menadione-induced gene-7	10	0.324294	13	0.424084
NCU02221	hypothetical protein	200	4.84832	205	4.99902
NCU02222	hypothetical protein	127	4.71987	156	5.83204
NCU02223	hypothetical protein	2905	44.6589	2677	41.398
NCU02224	regulatory particle, non-ATPase-like-3	5116	95.4292	4631	86.895
NCU02225	hypothetical protein	1904	17.5138	2089	19.3295
NCU02226	methylthioribose-1-phosphate isomerase	139	4.71742	103	3.51638
NCU02227	acetylornithine deacetylase	1497	38.8736	1336	34.8986
NCU02228	geranylgeranyl transferase type I beta subunit	636	15.8906	850	21.3635
NCU02229	hypothetical protein	560	19.6467	545	19.2339
NCU02230	mutS ortholog 2-like	866	12.1546	865	12.2126
NCU02231	tRNA (guanine-N(1)-)-methyltransferase	390	10.4897	563	15.2326
NCU02232	DNA primase small subunit	1019	22.1726	934	20.4437
NCU02233	glycosyl hydrolase	1848	28.9097	1950	30.6863
NCU02234	MEK kinase-1	5182	46.6219	6441	58.2928
NCU02235	glycosylhydrolase family 47-6	4754	59.5726	5151	64.9304
NCU02236	hypothetical protein	1315	23.0342	1118	19.6997
NCU02237	GRC3	625	7.11826	630	7.21778
NCU02238	pantothenate transporter liz1	709	14.5464	2099	43.3204
NCU02239	hypothetical protein	243	5.79867	342	8.20952
NCU02240	glycosylhydrolase family 61-1	10078	250.903	10699	267.944
NCU02241	DNA replication regulator sld-2	571	13.4744	576	13.673
NCU02242	RING finger domain-containing protein	704	14.8876	786	16.7203
NCU02243	hypothetical protein	613	11.3134	648	12.0304
NCU02244	C2 domain-containing protein	2662	61.7148	2808	65.4859
NCU02245	serine/threonine protein kinase-19	1050	10.329	1081	10.6971
NCU02246	hypothetical protein	253	3.56117	106	1.50089
NCU02247	defective in methylation-2	1543	13.4107	1488	13.0094
NCU02248	hypothetical protein	1247	21.1605	1198	20.4496
NCU02249	histone acetyltransferase-5	1594	21.7114	1618	22.1691
NCU02250	oligomycin-resistant	24150	1037.12	16688	720.914
NCU02251	hypothetical protein	4	0.417702	21	2.20595
NCU02252	embden-meyerhof pathway-6	3776	74.9238	3535	70.558
NCU02253	hypothetical protein	71	6.53456	91	8.42497
NCU02254	tubulin folding cofactor C	742	19.7293	960	25.6772
NCU02255	N-acetylglucosaminyl transferase component Gpi1	1166	19.4883	1323	22.2435
NCU02256	exosome complex exonuclease Rrp6	1033	17.7136	1211	20.8891
NCU02257	protein-tyrosine phosphatase 2	466	7.49636	715	11.5702
NCU02258	hypothetical protein	146	5.28532	117	4.26063
NCU02259	hypothetical protein	447	13.8966	526	16.4496
NCU02260	regulatory particle, ATPase-like-3	2247	46.8687	2010	42.174
NCU02261	hypothetical protein	5500	163.399	6388	190.906
NCU02262	hypothetical protein	474	15.5888	468	15.4828
NCU02263	Sec14 cytosolic factor	5331	114.873	4679	101.422
NCU02264	prefoldin subunit 3	863	30.5843	1341	47.8064
[truncated: 7,731 more rows]

## Sheet: Upregulation>2 fold
Locus	Annotation	WT_3D Reads	WT_3D RPKM	1197_3D Reads	1197_3D RPKM	NOISeq_prob	Fold_Change(1197/WT)
NCU04070	hypothetical protein	507	20.9802	1070	44.5405	0.950988	2.12298
NCU05990	cell surface receptor/MFS transporter	1672	26.1229	3513	55.2119	0.952167	2.11354
NCU06476	hypothetical protein	147	12.2804	327	27.4798	0.952178	2.23769
NCU03715	kinesin-3	739	12.6855	1639	28.3017	0.952697	2.23102
NCU00873	hypothetical protein	1208	39.2268	2541	83.0022	0.953477	2.11596
NCU07723	norsolorinic acid reductase	896	14.567	1947	31.8419	0.953706	2.18588
NCU07154	yippee family protein	412	8.22504	1002	20.1223	0.953914	2.44647
NCU00138	pheromone receptor-1	914	13.9632	2012	30.9197	0.954056	2.21437
NCU16861	hypothetical protein	224	8.24953	554	20.5239	0.955508	2.48789
NCU00561	hypothetical protein	664	16.2577	1461	35.9841	0.956174	2.21336
NCU03646	hypothetical protein	1099	12.2905	2478	27.8767	0.956425	2.26816
NCU01292	hypothetical protein	385	18.3386	839	40.2009	0.956632	2.19215
NCU02936	proline oxidase	818	18.542	1810	41.2716	0.957626	2.22584
NCU09776	hypothetical protein	1109	58.6559	2374	126.308	0.958193	2.15337
NCU16599	C6 zinc finger domain-containing protein	680	19.7812	1521	44.5083	0.959481	2.25004
NCU06700	alpha/beta hydrolase	271	10.3067	659	25.2118	0.959787	2.44616
NCU05980	carboxypeptidase S1	1595	26.9535	3550	60.3464	0.960016	2.23891
NCU09271	hypothetical protein	2173	40.2109	4727	87.9911	0.960142	2.18824
NCU16349	hypothetical protein	178	11.6766	424	27.9789	0.96024	2.39616
NCU12091	hypothetical protein	304	12.1777	719	28.9728	0.960644	2.37917
NCU03518	hypothetical protein	495	15.557	1135	35.8829	0.961026	2.30653
NCU00878	hypothetical protein	1235	56.8858	2741	127.003	0.961245	2.2326
NCU07363	hypothetical protein	6493	165.099	14314	366.125	0.961255	2.21761
NCU08977	long chain fatty alcohol oxidase	4830	85.2157	10743	190.663	0.961348	2.23742
NCU03913	2-oxoisovalerate dehydrogenase beta subunit	362	11.5253	877	28.0875	0.961812	2.43703
NCU06376	hypothetical protein	975	19.887	2233	45.8167	0.962926	2.30385
NCU06646	RNA polymerase II transcription factor B subunit 5	358	19.9269	825	46.1935	0.963231	2.31814
NCU01138	CipA protein	334	12.0022	823	29.7497	0.963433	2.47869
NCU02704	branched-chain alpha-keto acid dehydrogenase E2 component	646	14.6568	1542	35.1933	0.963455	2.40116
NCU09777	UPF0075 domain-containing protein	950	27.2943	2177	62.9181	0.964329	2.30518
NCU09187	hypothetical protein	664	13.589	1629	33.5358	0.96452	2.46787
NCU04039	GNAT family N-acetyltransferase	261	7.60606	737	21.6051	0.964629	2.84051
NCU16633	hypothetical protein	208	14.297	506	34.9867	0.964793	2.44713
NCU01868	MFS maltose permease MalP	556	12.1143	1403	30.7503	0.964836	2.53835
NCU08356	acetamidase	1413	29.3851	3252	68.0306	0.964858	2.31514
NCU01214	hypothetical protein	1367	30.0796	3144	69.5914	0.964929	2.31357
NCU08390	hypothetical protein	738	41.8409	1684	96.0409	0.96518	2.29538
NCU09407	patatin family phospholipase	1546	23.8118	3602	55.8078	0.965775	2.34371
NCU00591	methylcrotonoyl-CoA carboxylase subunit alpha	1673	27.9144	3882	65.1565	0.965999	2.33415
NCU05417	hypothetical protein	847	12.7759	2166	32.8651	0.96625	2.57243
NCU11050	DUF455 domain-containing protein	3109	32.0144	7216	74.7464	0.966348	2.33478
NCU06138	quinate permease	974	22.7753	2310	54.3359	0.966392	2.38574
NCU00061	hypothetical protein	772	15.7465	1901	39.0047	0.966545	2.47705
NCU06977	hypothetical protein	19334	596.888	44692	1387.94	0.967009	2.32529
NCU01065	ammonium transporter MEP2	521	11.2167	1391	30.1247	0.967364	2.68571
NCU00821	sugar transporter	9846	192.397	23091	453.89	0.967707	2.35913
NCU05159	acetylxylan esterase	2559	55.8558	6076	133.409	0.967969	2.38845
NCU01958	mating-type protein A-1	1388	49.0124	3332	118.356	0.968106	2.41482
NCU16632	hypothetical protein	324	20.2225	807	50.6679	0.96875	2.50552
NCU01066	l-amino acid oxidase	1474	25.9029	3641	64.3637	0.969023	2.48481
NCU07748	hypothetical protein	288	11.6514	792	32.2314	0.969132	2.76632
NCU10506	triacylglycerol lipase FGL2	2570	53.3102	6183	129.017	0.969132	2.42011
NCU03114	SSU72	615	20.6285	1563	52.7377	0.969279	2.55654
NCU17038	hypothetical protein	197	18.3383	510	47.7565	0.969432	2.60419
NCU00250	hypothetical protein	192	9.89795	544	28.2106	0.969471	2.85014
NCU05387	hydrolase	1358	29.949	3370	74.7621	0.969569	2.49632
NCU09259	hypothetical protein	3280	64.2989	8067	159.078	0.969907	2.47404
NCU08113	hypothetical protein	467	27.3327	1182	69.5909	0.970093	2.54607
NCU06380	zinc transporter YKE4	2067	50.3071	5154	126.183	0.970404	2.50826
NCU04249	hypothetical protein	20901	531.454	52212	1335.48	0.970491	2.51288
NCU02333	arginase-1	1157	28.4712	2943	72.8505	0.970519	2.55874
NCU02702	glucokinase	4087	103.437	10383	264.339	0.970775	2.55557
NCU00877	hypothetical protein	679	37.5804	1732	96.4292	0.970884	2.56595
NCU10107	ribose 5-phosphate isomerase	193	16.9948	516	45.7065	0.970983	2.68944
NCU08184	hypothetical protein	1069	62.4919	2744	161.361	0.971223	2.58212
NCU04283	hypothetical protein	151	11.6765	428	33.2926	0.971392	2.85126
NCU09052	hypothetical protein	153	6.96209	499	22.8411	0.971436	3.28079
NCU06583	serine/threonine protein kinase-44	1522	18.6467	4107	50.6153	0.971583	2.71443
NCU08011	aminotransferase	285	6.57304	970	22.5041	0.972855	3.4237
NCU06114	hypothetical protein	718	36.9752	1932	100.083	0.972888	2.70677
NCU03415	aldehyde dehydrogenase	16738	384.22	44846	1035.55	0.973002	2.69519
NCU05691	hypothetical protein	2057	34.0426	5598	93.1946	0.97304	2.73759
NCU00836	glycosylhydrolase family 61-7	3203	115.609	8727	316.86	0.973275	2.7408
NCU07817	non-anchored cell wall protein-3	6946	185.193	19031	510.412	0.973472	2.75611
NCU04948	hypothetical protein	212	6.93486	730	24.0211	0.974039	3.46383
NCU02238	pantothenate transporter liz1	709	14.5464	2099	43.3204	0.974263	2.97807
NCU09958	hypothetical protein	532	12.2929	1617	37.5856	0.974722	3.05751
NCU07133	metallo-beta-lactamase superfamily protein	373	7.45559	1275	25.6361	0.974951	3.43851
NCU04400	hypothetical protein	239	6.54353	857	23.6028	0.975448	3.60705
NCU08756	hypothetical protein	247	6.90965	880	24.7635	0.976124	3.58389
NCU03813	formate dehydrogenase	2360	75.2354	7225	231.695	0.977473	3.07961
NCU05822	hypothetical protein	576	11.3828	1882	37.4125	0.977495	3.28675
NCU06895	cytochrome P450 4A5	2015	48.8711	6232	152.046	0.977833	3.11116
NCU09260	hypothetical protein	493	12.9814	1620	42.91	0.978259	3.3055
NCU09470	hypothetical protein	421	14.561	1367	47.5607	0.978401	3.2663
NCU00716	non-anchored cell wall protein-5	7465	256.376	23513	812.315	0.978461	3.16845
NCU00755	hypothetical protein	353	5.11307	1410	20.5445	0.978493	4.01803
NCU09791	beta-1,3-exoglucanase	921	14.5948	3075	49.0176	0.979001	3.35857
NCU01754	alcohol dehydrogenase-1	19605	411.033	63065	1330.05	0.979361	3.23587
NCU06416	thymine dioxygenase	300	9.47115	1073	34.0761	0.979612	3.59789
NCU05537	fumarylacetoacetase	314	9.86216	1111	35.1015	0.979798	3.55921
NCU01051	hypothetical protein	1869	102.86	6124	339.034	0.980049	3.29606
NCU04949	hypothetical protein	173	7.60315	642	28.3826	0.980087	3.733
NCU10732	mitochondrial dicarboxylate transporter	5543	121.64	18250	402.869	0.980136	3.31198
NCU09169	NmrA family transcriptional regulator	624	24.6329	2098	83.3118	0.98059	3.38213
NCU07718	hypothetical protein	981	27.0709	3314	91.9931	0.98065	3.39823
NCU00399	cell wall protein PhiA	199	5.10249	832	21.4596	0.98066	4.20571
NCU09471	hypothetical protein	468	10.261	1717	37.8688	0.981081	3.69057
NCU04657	1-aminocyclopropane-1-carboxylate deaminase	914	38.5736	3160	134.153	0.981217	3.47784
NCU10591	hypothetical protein	248	44.3957	859	154.686	0.981228	3.48426
NCU09472	hypothetical protein	583	8.82647	2163	32.9416	0.981523	3.73213
NCU04284	hypothetical protein	695	28.8087	2442	101.825	0.982145	3.53452
NCU05924	glycosylhydrolase family 10-1	3064	151.254	10780	535.31	0.982243	3.53915
NCU09415	hypothetical protein	314	8.28592	1197	31.7742	0.982314	3.83472
NCU17261	hypothetical protein	367	6.46564	1477	26.1755	0.982374	4.0484
NCU08152	high affinity glucose transporter	470	8.61246	1779	32.7925	0.982571	3.80757
NCU03684	hypothetical protein	3879	90.3149	14133	331.012	0.982997	3.66508
NCU02080	hypothetical protein	192	9.21734	732	35.3496	0.98309	3.83512
NCU08785	fungal cellulose binding domain-containing protein	721	40.3621	2686	151.256	0.984623	3.74749
NCU04346	hypothetical protein	867	14.6867	3315	56.4884	0.984924	3.84622
NCU04630	hypothetical protein	998	19.1719	3866	74.7078	0.985655	3.89673
NCU06784	hypothetical protein	85	13.9867	340	56.2787	0.98679	4.02373
NCU07894	oligopeptide transporter 2	5999	53.1023	23932	213.1	0.986992	4.013
NCU08775	hypothetical protein	152	7.00133	660	30.5809	0.987145	4.36787
NCU04914	hypothetical protein	771	24.8055	3086	99.8756	0.987358	4.02634
NCU11347	hypothetical protein	301	8.71974	1306	38.0583	0.988521	4.36462
NCU05534	hypothetical protein	461	16.627	1949	70.7121	0.988657	4.25285
NCU11346	hypothetical protein	78	5.50064	390	27.6664	0.989121	5.02967
NCU01039	hypothetical protein	915	13.4975	3958	58.7321	0.989656	4.35135
NCU05499	homogentisate 1,2-dioxygenase	422	10.8947	1866	48.4599	0.989689	4.44804
NCU09183	kynureninase	331	11.0949	1474	49.7006	0.989787	4.4796
NCU05848	cytochrome P450 monooxygenase	103	3.27078	695	22.2008	0.991588	6.78761
NCU08037	hypothetical protein	613	25.1325	2779	114.613	0.991616	4.56034
NCU08746	starch binding domain-containing protein	303	10.3915	1488	51.3345	0.991894	4.94003
NCU04467	hypothetical protein	355	13.7911	1779	69.5211	0.992702	5.041
NCU07823	scytalone dehydratase	228	13.3285	1171	68.8608	0.992882	5.16644
NCU01076	hypothetical protein	656	57.4542	3336	293.909	0.993013	5.11554
NCU02663	L-lysine 2,3-aminomutase	523	10.951	2992	63.0206	0.994705	5.75479
NCU08429	hypothetical protein	770	20.059	4331	113.495	0.994733	5.65805
NCU17053	hypothetical protein	41	2.20189	438	23.6621	0.995366	10.7463
NCU08491	hypothetical protein	1674	135.447	11049	899.306	0.996921	6.63952
NCU01830	4-hydroxyphenylpyruvate dioxygenase	321	8.89826	2268	63.243	0.997276	7.10734
NCU00607	hypothetical protein	1077	80.7273	7978	601.545	0.997969	7.45157
NCU04951	hypothetical protein	4165	215.395	33293	1731.98	0.998406	8.04095
NCU00175	hypothetical protein	1831	45.8652	14953	376.784	0.998412	8.21503
NCU01402	indoleamine 2,3-dioxygenase	73	2.30019	1151	36.4825	0.998679	15.8607
NCU09184	indoleamine 2,3-dioxygenase	33	0.939829	1243	35.6103	0.998777	37.8902
NCU04952	glycosyl hydrolase family 3-4	567	10.7863	4976	95.2221	0.99881	8.82809
NCU09213	hypothetical protein	800	17.3919	7431	162.507	0.999127	9.34386
NCU02500	clock-controlled gene-4	4496	104.78	46513	1090.43	0.999416	10.4068
NCU01483	hypothetical protein	2637	130.969	27640	1380.91	0.999465	10.5438
NCU07095	hypothetical protein	103	5.41843	1217	64.4016	0.999487	11.8856
NCU08428	MFS transporter	283	7.53297	3151	84.3718	0.999536	11.2003
NCU09046	hypothetical protein	84	3.74218	1292	57.8998	0.999629	15.4722
NCU08192	hydrophobin	94	15.6518	564	94.309	0.999907	6.26666

## Sheet: Downregulation>2fold
Locus	Annotation	WT_3D Reads	WT_3D RPKM	1197_3D Reads	1197_3D RPKM	NOISeq_prob	Fold_Change(1197/WT)
NCU02084	arginase	6846	254.234	3232	120.736	0.951943	0.474902
NCU10040	hypothetical protein	2615	75.6649	1219	35.481	0.953472	0.468923
NCU00811	hypothetical protein	8784	202.492	4125	95.6554	0.954083	0.47239
NCU06467	hypothetical protein	1679	31.0108	753	13.9903	0.95411	0.451142
NCU16512	hypothetical protein	319	20.54	128	8.29067	0.955448	0.403635
NCU07287	hypothetical protein	46238	1730.25	21434	806.829	0.95726	0.466309
NCU02322	mannose-6-phosphate isomerase	970	28.4886	419	12.3789	0.957467	0.434522
NCU07899	CAIB/BAIF family protein	3091	82.4567	1426	38.2662	0.957735	0.464077
NCU08909	beta-1,3-glucanosyltransferase	44636	882.805	20552	408.887	0.958335	0.463168
NCU07736	PEP5	4036	74.9691	1847	34.5118	0.958723	0.460347
NCU08750	isoamyl alcohol oxidase	11068	350.101	5059	160.975	0.959509	0.459796
NCU08976	fatty acid elongase	1205	24.2344	478	9.67037	0.96048	0.399034
NCU02114	G1/S-specific cyclin Cln1	14800	169.231	6737	77.4914	0.960579	0.457904
NCU09906	hypothetical protein	3093	37.1762	1358	16.4193	0.960595	0.441661
NCU03530	anchored cell wall protein-6	20479	603.638	9222	273.44	0.96089	0.452987
NCU04169	hypothetical protein	91486	2119.97	41163	959.515	0.96089	0.452607
NCU07962	hypothetical protein	7788	166.787	3463	74.6033	0.961326	0.447297
NCU06305	tartrate transporter	849	21.4427	309	7.85053	0.961741	0.366117
NCU04167	hypothetical protein	3734	43.6984	1642	19.3301	0.962123	0.442352
NCU11172	hypothetical protein	1181	36.3685	495	15.3338	0.96357	0.421623
NCU01320	glutathione S-transferase-3	429	22.9133	153	8.22038	0.964285	0.358759
NCU04923	glycerol dehydrogenase-1	958	25.556	359	9.63364	0.96435	0.376963
NCU04077	cysteine-2	3650	46.7329	1550	19.9632	0.96488	0.427177
NCU04156	ergosterol-1	946	30.7599	369	12.0695	0.965005	0.392378
NCU05667	anchored cell wall protein-3	30567	511.59	13278	223.548	0.965344	0.436967
NCU09043	caleosin domain-containing protein	3934	153.561	1695	66.5559	0.965704	0.433416
NCU04924	hypothetical protein similar to phosphatidyl synthase	1294	22.1193	445	7.65187	0.965895	0.345935
NCU16673	hypothetical protein	857	30.5489	326	11.6897	0.965928	0.382654
NCU16306	hypothetical protein	962	49.7503	401	20.8609	0.96595	0.419313
NCU06207	C-5 sterol desaturase	1169	20.1803	375	6.51198	0.966212	0.32269
NCU07787	clock-controlled gene-14	3445	76.9123	1449	32.542	0.967107	0.423105
NCU06185	anchored cell wall protein-9	72851	1461.54	30947	624.544	0.967276	0.427319
NCU08936	clock-controlled gene-15	185869	3349.42	78871	1429.71	0.967276	0.426854
NCU05309	Cut9 interacting protein Scn1	4180	119.393	1743	50.0805	0.967838	0.41946
NCU04518	hypothetical protein	2242	58.3435	917	24.0046	0.967964	0.411437
NCU07569	hypothetical protein	1918	62.4899	783	25.6621	0.968171	0.41066
NCU08726	fluffy	3566	55.2025	1430	22.2681	0.968543	0.403389
NCU00859	hypothetical protein	2210	56.5768	887	22.8423	0.968635	0.403739
NCU08090	hypothetical protein	989	41.5236	378	15.9647	0.968668	0.384472
NCU01348	agmatinase	1092	25.9948	376	9.00369	0.968892	0.346365
NCU01985	cysteine-11	2575	48.8332	1006	19.1913	0.968957	0.392998
NCU07898	endoglucanase IV	29218	1991.51	11921	817.363	0.969219	0.410423
NCU00585	albino-2	6104	92.8734	2451	37.5136	0.969656	0.403923
NCU09175	GPI-anchored cell wall beta-1,3-endoglucanase EglC	51350	1177.08	20564	474.179	0.969934	0.402844
NCU08641	hypothetical protein	3709	59.5476	1429	23.0786	0.970164	0.387565
NCU00309	WSC domain-containing protein	3787	64.9386	1468	25.3223	0.970306	0.389942
NCU08455	hypothetical protein	357	24.5387	114	7.88237	0.970393	0.321222
NCU10687	hypothetical protein	2422	39.3503	879	14.3659	0.970475	0.365077
NCU05974	cell wall glucanosyltransferase Mwg1	13740	286.839	5348	112.308	0.970775	0.391538
NCU05133	udp-glucose 4-epimerase	18588	256.76	7156	99.4338	0.971245	0.387264
NCU05897	l-fucose permease	8705	178.899	3320	68.6353	0.971305	0.383653
NCU06196	hypothetical protein	10799	105.636	4086	40.2066	0.97143	0.380613
NCU16802	hypothetical protein	1100	35.696	387	12.633	0.971599	0.353906
NCU04170	hypothetical protein	10857	80.1259	4036	29.9629	0.972462	0.373947
NCU16555	hypothetical protein	1341	48.6173	477	17.396	0.972511	0.357815
NCU09693	hypothetical protein	3930	111.73	1459	41.7254	0.97274	0.37345
NCU04472	DEAD/DEAH box helicase	4138	30.2014	1332	9.77936	0.97292	0.323805
NCU03593	kaleidoscope-1	33409	462.269	12298	171.173	0.973002	0.370289
NCU07965	dolichol-phosphate mannosyltransferase	7495	146.282	2644	51.9097	0.974612	0.354862
NCU06983	hypothetical protein	2343	58.9928	793	20.0849	0.9753	0.340463
NCU03776	ABC multidrug transporter	7498	73.0242	2589	25.3643	0.975573	0.347341
NCU00545	hypothetical protein	2767	30.7193	825	9.21352	0.976037	0.299926
NCU02637	hypothetical protein	43608	561.13	14868	192.451	0.976146	0.34297
NCU00321	hypothetical protein	3551	52.1929	1152	17.0327	0.976299	0.326341
NCU02668	cell wall synthesis protein-Penicillium chrysogenum	27770	565.951	9242	189.469	0.976807	0.33478
NCU04168	hypothetical protein	5714	122.156	1877	40.3654	0.977358	0.330441
NCU08171	anchored cell wall protein-12	9831	266.178	3231	87.9997	0.977424	0.330604
NCU05023	hypothetical protein	5926	162.156	1858	51.1429	0.978444	0.315394
NCU05828	hypothetical protein	2211	29.7752	599	8.11449	0.979247	0.272526
NCU07318	mannitol-1-phosphate 5-dehydrogenase	6057	142.245	1855	43.8221	0.979558	0.308074
NCU08907	clock-controlled gene-13	6602	289.89	2027	89.5324	0.97958	0.30885
NCU02470	hypothetical protein	2265	42.4762	627	11.8281	0.980868	0.278464
NCU06327	benzoate 4-monooxygenase cytochrome P450	4724	85.0653	1302	23.5843	0.982347	0.277249
NCU01418	clock-controlled gene-6	291314	7164.99	81133	2007.34	0.982555	0.28016
NCU05878	hypothetical protein	2196	39.6018	568	10.3039	0.983739	0.260187
NCU08131	glycosylhydrolase family 13-1	60856	1027.68	15806	268.5	0.985633	0.261269
NCU05134	hypothetical protein	10878	663.695	2719	166.878	0.986512	0.251437
NCU05259	acyl-CoA desaturase 1	4661	73.1732	1101	17.3872	0.988128	0.237617
NCU07769	hypothetical protein	8114	158.743	1835	36.1131	0.990508	0.227494
NCU01380	hypothetical protein	1228	33.1751	243	6.60373	0.99054	0.199057
NCU03451	hypothetical protein	168	32.1974	32	6.16923	0.990606	0.191606
NCU02061	hypothetical protein	931	40.2646	185	8.0485	0.991326	0.19989
NCU06509	hypothetical protein	3709	94.7532	801	20.5844	0.991578	0.217243
NCU05338	hypothetical protein	23602	307.424	5107	66.9152	0.991676	0.217664
NCU05627	high affinity glucose transporter ght1	1694	40.7219	329	7.95573	0.991714	0.195367
NCU06781	1,3-beta-glucanosyltransferase Gel2	66222	1367.85	13314	276.64	0.992795	0.202244
NCU06737	hypothetical protein	22820	237.386	4366	45.687	0.99316	0.192459
NCU01849	extracellular dioxygenase	480	20.2575	48	2.03777	0.993237	0.100593
NCU01353	glycosylhydrolase family 16-1	10416	165.758	1726	27.6301	0.995475	0.16669
NCU16528	hypothetical protein	906	21.0543	2	0.0467533	0.9956	0.0022206
NCU04603	hypothetical protein	18510	419.575	3049	69.5233	0.995781	0.165699
NCU07352	hypothetical protein	1801	45.6046	257	6.54632	0.996452	0.143545
NCU01720	hypothetical protein	3479	74.0517	517	11.0698	0.996747	0.149488
NCU09416	cellulose-binding GDSL lipase/acylhydrolase	915	37.928	115	4.79519	0.996823	0.126429
NCU05404	endoglucanase	34852	641.769	4462	82.6514	0.998182	0.128787
NCU03293	hypothetical protein	7959	208.114	835	21.9634	0.999203	0.105535
NCU05755	hypothetical protein	2831	156.156	288	15.9801	0.999301	0.102334
NCU04276	hypothetical protein	85598	3193.34	6625	248.62	0.999842	0.0778559
NCU04533	abundant perithecial protein	2147	110.217	143	7.38449	0.999896	0.0669998
NCU09968	hypothetical protein	5742	72.9636	7	0.0894768	0.999902	0.00122632
NCU08457	easily wettable	199505	5793.24	5787	369.041	1	0.0637019
